# Supplementary material for: Comparative genomics and biological characterization of sequential Pseudomonas aeruginosa isolates from persistent airways infection
Source: BMC Genomics. 2015 Dec 29;16:1105. doi: 10.1186/s12864-015-2276-8 (PMC4696338; doi:10.1186/s12864-015-2276-8)
Supplement: Additional file 5: — Non-synonymous SNPs between prototype strain PA14 and strains RP73, RP45 and RP1. (XLS 2195 kb) [file 12864_2015_2276_MOESM5_ESM.xls]

## Sheet: Additional_File_5-final
Gene_abs.pos	PA14.nc	RP1.nc	RP45.nc	RP73.nc	PA14.aa	RP1.aa	RP45.aa	RP73.aa	n_syn	prot	gene_name
PA14_00030_3955	G	T	G	G	Ala	Ser	Ala	Ala	1	recombination protein F	recF
PA14_00070_8000	A	G	G	G	Lys	Glu	Glu	Glu	1	D,D-heptose 1,7-bisphosphate phosphatase
PA14_00080_10286	C	A	A	A	Ala	Asp	Asp	Asp	1	hypothetical protein
PA14_00080_8717	T	C	T	T	Val	Ala	Val	Val	1	hypothetical protein
PA14_00080_9164	A	C	A	A	Gln	Pro	Gln	Gln	1	hypothetical protein
PA14_00080_9344	C	C	T	T	Thr	Thr	Ile	Ile	1	hypothetical protein
PA14_00080_9574	G	A	G	A	Val	Ile	Val	Ile	1	hypothetical protein
PA14_00080_9615	G	C	G	C	Glu	Asp	Glu	Asp	1	hypothetical protein
PA14_00080_9887	A	G	G	G	Glu	Gly	Gly	Gly	1	hypothetical protein
PA14_00090_12142	A	G	A	A	Gln	Arg	Gln	Gln	1	glycyl-tRNA synthetase subunit beta	glyS
PA14_00120_14470	G	G	G	A	Glu	Glu	Glu	Lys	1	lipid A biosynthesis lauroyl acyltransferase
PA14_00130_15339	T	G	G	G	Asp	Glu	Glu	Glu	1	hypothetical protein
PA14_00140_15684	G	T	T	T	Val	Phe	Phe	Phe	1	hypothetical protein
PA14_00140_16252	G	G	A	A	Gly	Gly	Glu	Glu	1	hypothetical protein
PA14_00150_16472	T	T	C	C	Leu	Leu	Pro	Pro	1	hypothetical protein
PA14_00150_16597	C	A	A	A	His	Gln	Gln	Gln	1	hypothetical protein
PA14_00160_17003	G	G	G	A	Ala	Ala	Ala	Thr	1	hypothetical protein
PA14_00160_17095	C	C	C	A	Thr	Thr	Thr	Lys	1	hypothetical protein
PA14_00160_17132	A	A	A	G	Thr	Thr	Thr	Ala	1	hypothetical protein
PA14_00170_17486	A	G	G	G	His	Arg	Arg	Arg	1	potassium transporter peripheral membrane protein	trkA
PA14_00180_19381	T	A	T	T	Leu	Gln	Leu	Leu	1	tRNA and rRNA cytosine-C5-methylases
PA14_00180_19400	A	G	G	G	Thr	Ala	Ala	Ala	1	tRNA and rRNA cytosine-C5-methylases
PA14_00180_19616	A	A	A	G	Thr	Thr	Thr	Ala	1	tRNA and rRNA cytosine-C5-methylases
PA14_00180_19918	C	C	C	T	Ala	Ala	Ala	Val	1	tRNA and rRNA cytosine-C5-methylases
PA14_00190_20113	A	G	A	G	Thr	Ala	Thr	Ala	1	methionyl-tRNA formyltransferase	fmt
PA14_00190_20176	G	T	G	T	Val	Leu	Val	Leu	1	methionyl-tRNA formyltransferase	fmt
PA14_00190_20448	A	T	A	T	Asp	Val	Asp	Val	1	methionyl-tRNA formyltransferase	fmt
PA14_00190_20449	G	A	G	G	Asp	Asn	Asp	Asp	1	methionyl-tRNA formyltransferase	fmt
PA14_00190_20494	G	A	G	G	Val	Ile	Val	Val	1	methionyl-tRNA formyltransferase	fmt
PA14_00190_20874	G	A	G	G	Ser	Asn	Ser	Ser	1	methionyl-tRNA formyltransferase	fmt
PA14_00200_21343	A	T	T	T	Glu	Asp	Asp	Asp	1	peptide deformylase	def
PA14_00230_23395	T	C	C	C	Val	Ala	Ala	Ala	1	Rossmann fold nucleotide-binding protein
PA14_00230_23404	T	C	C	C	Val	Ala	Ala	Ala	1	Rossmann fold nucleotide-binding protein
PA14_00240_24342	C	G	G	G	Asp	Glu	Glu	Glu	1	hypothetical protein
PA14_00250_24972	C	T	C	C	Arg	Trp	Arg	Arg	1	quinone oxidoreductase	qor
PA14_00250_25151	G	G	A	A	Arg	Arg	Gln	Gln	1	quinone oxidoreductase	qor
PA14_00250_25433	C	T	C	C	Thr	Ile	Thr	Thr	1	quinone oxidoreductase	qor
PA14_00250_25487	G	C	G	G	Gly	Ala	Gly	Gly	1	quinone oxidoreductase	qor
PA14_00290_27240	G	A	G	A	Arg	His	Arg	His	1	shikimate 5-dehydrogenase	aroE
PA14_00290_27281	G	A	A	A	Val	Ile	Ile	Ile	1	shikimate 5-dehydrogenase	aroE
PA14_00300_28640	A	A	A	C	Gln	Gln	Gln	Pro	1	phospholipase C	plcB
PA14_00310_28640	A	A	A	C	Gln	Gln	Gln	Pro	1	peptidyl-prolyl isomerase
PA14_00310_28694	T	T	C	T	Phe	Phe	Leu	Phe	1	peptidyl-prolyl isomerase
PA14_00310_28779	A	G	A	A	Lys	Arg	Lys	Lys	1	peptidyl-prolyl isomerase
PA14_00310_28784	G	A	G	G	Val	Ile	Val	Val	1	peptidyl-prolyl isomerase
PA14_00310_29190	A	A	G	G	Glu	Glu	Gly	Gly	1	peptidyl-prolyl isomerase
PA14_00310_29419	T	T	G	G	Asp	Asp	Glu	Glu	1	peptidyl-prolyl isomerase
PA14_00310_29576	A	G	A	A	Asn	Asp	Asn	Asn	1	peptidyl-prolyl isomerase
PA14_00310_29577	A	G	G	G	Asn	Ser	Ser	Ser	1	peptidyl-prolyl isomerase
PA14_00310_29783	G	A	G	G	Glu	Lys	Glu	Glu	1	peptidyl-prolyl isomerase
PA14_00320_29971	G	A	G	G	Ala	Thr	Ala	Ala	1	hypothetical protein
PA14_00320_30028	C	T	C	T	Pro	Ser	Pro	Ser	1	hypothetical protein
PA14_00320_30083	T	T	T	C	Leu	Leu	Leu	Pro	1	hypothetical protein
PA14_00340_30803	G	A	A	A	Arg	His	His	His	1	sulfate transporter
PA14_00340_30849	T	G	G	G	Phe	Val	Val	Val	1	sulfate transporter
PA14_00340_31355	A	G	A	A	Asn	Ser	Asn	Asn	1	sulfate transporter
PA14_00340_31577	A	A	A	G	Asn	Asn	Asn	Ser	1	sulfate transporter
PA14_00340_32016	A	G	A	G	Arg	Gly	Arg	Gly	1	sulfate transporter
PA14_00340_32021	C	T	C	C	Thr	Met	Thr	Thr	1	sulfate transporter
PA14_00340_32030	G	A	G	G	Arg	His	Arg	Arg	1	sulfate transporter
PA14_00360_32338	C	C	A	A	Arg	Arg	Ser	Ser	1	hypothetical protein
PA14_00360_32691	C	G	C	C	Ala	Gly	Ala	Ala	1	hypothetical protein
PA14_00380_33101	A	G	G	G	Ile	Val	Val	Val	1	choline sulfatase	betC
PA14_00380_34257	C	G	C	C	Asn	Lys	Asn	Asn	1	choline sulfatase	betC
PA14_00380_34450	T	C	T	T	Val	Ala	Val	Val	1	choline sulfatase	betC
PA14_00400_34667	C	T	T	T	Pro	Leu	Leu	Leu	1	LysR family transcriptional regulator
PA14_00400_35201	C	C	T	T	Ala	Ala	Val	Val	1	LysR family transcriptional regulator
PA14_00410_35699	A	G	G	G	Ile	Val	Val	Val	1	dioxygenase
PA14_00440_37473	C	C	A	A	Leu	Leu	Ile	Ile	1	tryptophan synthase subunit alpha	trpA
PA14_00450_38420	A	G	G	G	Ile	Val	Val	Val	1	tryptophan synthase subunit beta	trpB
PA14_00450_38429	A	G	G	G	Asn	Asp	Asp	Asp	1	tryptophan synthase subunit beta	trpB
PA14_00460_39566	G	A	G	G	Arg	Gln	Arg	Arg	1	transcriptional regulator TrpI	trpI
PA14_00460_39683	C	T	C	C	Ala	Val	Ala	Ala	1	transcriptional regulator TrpI	trpI
PA14_00460_40083	T	A	A	A	His	Gln	Gln	Gln	1	transcriptional regulator TrpI	trpI
PA14_00490_41329	A	G	A	A	Asp	Gly	Asp	Asp	1	hemolysin activation/secretion protein
PA14_00490_41364	A	C	C	C	Met	Leu	Leu	Leu	1	hemolysin activation/secretion protein
PA14_00510_43063	G	G	A	A	Gly	Gly	Ser	Ser	1	hemagglutinin
PA14_00510_43087	A	G	G	A	Ile	Val	Val	Ile	1	hemagglutinin
PA14_00510_43738	A	A	A	C	Lys	Lys	Lys	Gln	1	hemagglutinin
PA14_00510_43739	A	A	A	G	Lys	Lys	Lys	Arg	1	hemagglutinin
PA14_00510_45140	A	G	G	G	Asp	Gly	Gly	Gly	1	hemagglutinin
PA14_00510_45388	A	G	A	A	Ser	Gly	Ser	Ser	1	hemagglutinin
PA14_00510_45418	G	C	G	G	Asp	His	Asp	Asp	1	hemagglutinin
PA14_00510_45586	A	A	C	C	Lys	Lys	Gln	Gln	1	hemagglutinin
PA14_00510_45814	G	G	A	G	Val	Val	Ile	Val	1	hemagglutinin
PA14_00510_45935	T	C	C	C	Val	Ala	Ala	Ala	1	hemagglutinin
PA14_00510_46019	A	A	C	C	Asp	Asp	Ala	Ala	1	hemagglutinin
PA14_00510_46022	G	G	A	A	Ser	Ser	Asn	Asn	1	hemagglutinin
PA14_00510_48308	G	A	G	G	Arg	Gln	Arg	Arg	1	hemagglutinin
PA14_00510_48432	G	C	G	G	Leu	Phe	Leu	Leu	1	hemagglutinin
PA14_00510_49265	G	G	A	A	Arg	Arg	His	His	1	hemagglutinin
PA14_00510_49656	T	G	T	G	His	Gln	His	Gln	1	hemagglutinin
PA14_00510_49790	C	T	C	T	Ala	Val	Ala	Val	1	hemagglutinin
PA14_00510_49865	G	A	G	G	Gly	Asp	Gly	Gly	1	hemagglutinin
PA14_00510_49870	G	A	G	A	Ala	Thr	Ala	Thr	1	hemagglutinin
PA14_00510_50039	C	C	C	A	Ala	Ala	Ala	Asp	1	hemagglutinin
PA14_00520_54596	A	A	A	G	Asn	Asn	Asn	Ser	1	hypothetical protein
PA14_00520_54650	T	T	T	G	Leu	Leu	Leu	Arg	1	hypothetical protein
PA14_00520_54655	G	G	G	A	Asp	Asp	Asp	Asn	1	hypothetical protein
PA14_00550_55667	A	A	G	G	Ile	Ile	Val	Val	1	hypothetical protein
PA14_00550_56026	T	C	C	C	Val	Ala	Ala	Ala	1	hypothetical protein
PA14_00550_56905	A	A	A	G	Gln	Gln	Gln	Arg	1	hypothetical protein
PA14_00550_56908	T	C	T	T	Val	Ala	Val	Val	1	hypothetical protein
PA14_00560_57391	A	G	G	G	Thr	Ala	Ala	Ala	1	exoenzyme T	exoT
PA14_00560_57394	G	T	T	T	Ala	Ser	Ser	Ser	1	exoenzyme T	exoT
PA14_00560_57539	A	C	C	C	Glu	Ala	Ala	Ala	1	exoenzyme T	exoT
PA14_00560_57929	A	A	G	G	Asp	Asp	Gly	Gly	1	exoenzyme T	exoT
PA14_00560_58201	G	A	A	A	Gly	Ser	Ser	Ser	1	exoenzyme T	exoT
PA14_00560_58226	A	A	T	T	Gln	Gln	Leu	Leu	1	exoenzyme T	exoT
PA14_00570_59035	C	C	G	G	Asn	Asn	Lys	Lys	1	lipoprotein
PA14_00600_60791	G	A	G	G	Ala	Thr	Ala	Ala	1	transcriptional regulator
PA14_00600_60959	G	C	G	G	Glu	Gln	Glu	Glu	1	transcriptional regulator
PA14_00620_62212	G	A	A	A	Val	Ile	Ile	Ile	1	hypothetical protein
PA14_00620_62580	G	G	G	A	Arg	Arg	Arg	His	1	hypothetical protein
PA14_00620_62766	C	G	G	G	Thr	Ser	Ser	Ser	1	hypothetical protein
PA14_00620_63052	A	A	G	G	Thr	Thr	Ala	Ala	1	hypothetical protein
PA14_00620_63078	G	G	G	C	Arg	Arg	Arg	Pro	1	hypothetical protein
PA14_00640_65418	T	G	T	T	Ser	Ala	Ser	Ser	1	potential phenazine-modifying enzyme	phzH
PA14_00660_67578	C	T	T	T	Ala	Val	Val	Val	1	RNA 2'-phosphotransferase-like protein
PA14_00660_67656	A	C	C	C	Lys	Thr	Thr	Thr	1	RNA 2'-phosphotransferase-like protein
PA14_00680_68747	G	C	C	C	Gly	Arg	Arg	Arg	1	LysR family transcriptional regulator
PA14_00700_70405	C	T	C	C	Arg	Cys	Arg	Arg	1	hypothetical protein
PA14_00700_70981	T	G	G	G	Leu	Val	Val	Val	1	hypothetical protein
PA14_00740_72440	A	G	G	G	Lys	Glu	Glu	Glu	1	lipoprotein
PA14_00750_73807	A	A	G	G	Thr	Thr	Ala	Ala	1	hypothetical protein
PA14_00750_73931	C	C	T	T	Ala	Ala	Val	Val	1	hypothetical protein
PA14_00760_74758	G	G	A	A	Val	Val	Ile	Ile	1	hypothetical protein
PA14_00770_75380	G	A	G	G	Arg	His	Arg	Arg	1	hypothetical protein
PA14_00770_75729	A	G	A	A	Thr	Ala	Thr	Thr	1	hypothetical protein
PA14_00780_75799	A	G	A	A	Thr	Ala	Thr	Thr	1	hypothetical protein
PA14_00780_75922	C	G	C	C	Gln	Glu	Gln	Gln	1	hypothetical protein
PA14_00790_77916	A	C	C	C	Gln	His	His	His	1	oligopeptidase A	prlC
PA14_00820_80110	A	A	A	G	Gln	Gln	Gln	Arg	1	hypothetical protein
PA14_00820_80128	G	G	G	A	Arg	Arg	Arg	Gln	1	hypothetical protein
PA14_00820_80297	A	A	G	G	Thr	Thr	Ala	Ala	1	hypothetical protein
PA14_00820_80350	A	A	G	G	Asn	Asn	Ser	Ser	1	hypothetical protein
PA14_00820_80575	C	C	G	G	Ala	Ala	Gly	Gly	1	hypothetical protein
PA14_00830_82153	T	A	T	T	Asp	Glu	Asp	Asp	1	hypothetical protein
PA14_00850_82969	T	C	C	C	Phe	Leu	Leu	Leu	1	hypothetical protein
PA14_00850_83278	A	A	G	A	Thr	Thr	Ala	Thr	1	hypothetical protein
PA14_00860_83938	C	A	A	A	Asp	Glu	Glu	Glu	1	ABC transporter ATP-binding protein
PA14_00875_85942	G	A	A	A	Arg	Gln	Gln	Gln	1	serine/threonine protein kinase PpkA	ppkA
PA14_00875_85973	A	A	G	G	Thr	Thr	Ala	Ala	1	serine/threonine protein kinase PpkA	ppkA
PA14_00875_86564	A	A	A	G	Thr	Thr	Thr	Ala	1	serine/threonine protein kinase PpkA	ppkA
PA14_00875_86611	A	A	A	G	Asp	Asp	Asp	Gly	1	serine/threonine protein kinase PpkA	ppkA
PA14_00875_86861	C	C	C	A	Leu	Leu	Leu	Met	1	serine/threonine protein kinase PpkA	ppkA
PA14_00875_87421	C	T	T	T	Ala	Val	Val	Val	1	serine/threonine protein kinase PpkA	ppkA
PA14_00875_87430	A	T	T	T	Gln	Leu	Leu	Leu	1	serine/threonine protein kinase PpkA	ppkA
PA14_00890_88380	T	G	G	G	Ser	Ala	Ala	Ala	1	phosphoprotein phosphatase
PA14_00900_88953	G	A	G	A	Ala	Thr	Ala	Thr	1	hypothetical protein
PA14_00910_89455	C	G	C	G	Ala	Gly	Ala	Gly	1	hypothetical protein
PA14_00910_89456	G	A	G	A	Ala	Thr	Ala	Thr	1	hypothetical protein
PA14_00910_89555	G	G	A	A	Ala	Ala	Thr	Thr	1	hypothetical protein
PA14_00910_90169	C	T	T	T	Ala	Val	Val	Val	1	hypothetical protein
PA14_00910_90175	A	G	G	G	Gln	Arg	Arg	Arg	1	hypothetical protein
PA14_00910_90193	A	G	G	G	Gln	Arg	Arg	Arg	1	hypothetical protein
PA14_00925_92769	C	G	C	C	Thr	Ser	Thr	Thr	1	hypothetical protein
PA14_00960_95851	G	G	A	A	Val	Val	Ile	Ile	1	lipoprotein
PA14_00970_96201	G	G	A	A	Asp	Asp	Asn	Asn	1	hypothetical protein
PA14_00970_96401	C	C	C	G	Thr	Thr	Thr	Ser	1	hypothetical protein
PA14_00970_96408	C	C	C	G	Arg	Arg	Arg	Gly	1	hypothetical protein
PA14_00970_96451	C	C	C	G	Arg	Arg	Arg	Gly	1	hypothetical protein
PA14_00980_96451	C	C	C	G	Arg	Arg	Arg	Gly	1	hypothetical protein
PA14_00980_96512	G	G	G	A	Ala	Ala	Ala	Thr	1	hypothetical protein
PA14_00980_96688	T	T	T	C	Val	Val	Val	Ala	1	hypothetical protein
PA14_00980_96808	T	T	C	C	Leu	Leu	Pro	Pro	1	hypothetical protein
PA14_00990_98052	A	A	C	C	Glu	Glu	Asp	Asp	1	hypothetical protein
PA14_00990_98367	T	A	A	A	Asp	Glu	Glu	Glu	1	hypothetical protein
PA14_00990_98542	A	G	G	G	Thr	Ala	Ala	Ala	1	hypothetical protein
PA14_00990_98546	G	A	A	A	Gly	Asp	Asp	Asp	1	hypothetical protein
PA14_01020_99650	C	A	A	A	Leu	Ile	Ile	Ile	1	hypothetical protein
PA14_01060_102618	G	G	A	A	Ser	Ser	Asn	Asn	1	hypothetical protein
PA14_01060_102684	A	C	A	A	His	Pro	His	His	1	hypothetical protein
PA14_01070_103928	A	A	G	G	Asp	Asp	Gly	Gly	1	hypothetical protein
PA14_01100_107050	C	A	A	A	Gln	Lys	Lys	Lys	1	ClpA/B-type chaperone
PA14_01100_107338	G	T	G	G	Ala	Ser	Ala	Ala	1	ClpA/B-type chaperone
PA14_01100_107444	C	T	C	T	Ala	Val	Ala	Val	1	ClpA/B-type chaperone
PA14_01100_107459	G	G	G	A	Gly	Gly	Gly	Asp	1	ClpA/B-type chaperone
PA14_01100_107649	C	G	C	G	Asp	Glu	Asp	Glu	1	ClpA/B-type chaperone
PA14_01100_107669	G	G	G	A	Arg	Arg	Arg	Gln	1	ClpA/B-type chaperone
PA14_01110_109197	G	G	C	C	Gly	Gly	Ala	Ala	1	hypothetical protein
PA14_01110_110217	T	T	C	C	Val	Val	Ala	Ala	1	hypothetical protein
PA14_01140_112109	A	G	G	G	Asn	Asp	Asp	Asp	1	hypothetical protein
PA14_01160_113804	G	G	A	G	Arg	Arg	Gln	Arg	1	hypothetical protein
PA14_01160_113807	A	A	G	A	Asn	Asn	Ser	Asn	1	hypothetical protein
PA14_01160_114252	T	G	G	G	Asp	Glu	Glu	Glu	1	hypothetical protein
PA14_01160_114827	G	C	C	C	Ser	Thr	Thr	Thr	1	hypothetical protein
PA14_01160_114865	T	C	C	C	Tyr	His	His	His	1	hypothetical protein
PA14_01160_115453	A	G	G	G	Ile	Val	Val	Val	1	hypothetical protein
PA14_01170_115913	A	G	G	G	His	Arg	Arg	Arg	1	hypothetical protein
PA14_01170_115923	C	T	T	T	Thr	Ile	Ile	Ile	1	hypothetical protein
PA14_01170_115926	C	T	T	T	Ser	Phe	Phe	Phe	1	hypothetical protein
PA14_01180_115923	C	T	T	T	Thr	Ile	Ile	Ile	1	hypothetical protein
PA14_01180_115926	C	T	T	T	Ser	Phe	Phe	Phe	1	hypothetical protein
PA14_01180_116147	G	A	A	A	Ala	Thr	Thr	Thr	1	hypothetical protein
PA14_01180_116186	C	T	T	T	Leu	Phe	Phe	Phe	1	hypothetical protein
PA14_01180_116333	G	A	A	A	Ala	Thr	Thr	Thr	1	hypothetical protein
PA14_01180_116405	C	A	A	A	Arg	Ser	Ser	Ser	1	hypothetical protein
PA14_01180_116466	A	G	G	G	Asp	Gly	Gly	Gly	1	hypothetical protein
PA14_01190_117119	C	T	C	C	Ala	Val	Ala	Ala	1	3-oxoacyl-ACP synthase
PA14_01230_120505	G	G	G	A	Gly	Gly	Gly	Ser	1	hypothetical protein
PA14_01230_121097	C	T	T	T	Ala	Val	Val	Val	1	hypothetical protein
PA14_01230_121175	C	G	C	G	Thr	Ser	Thr	Ser	1	hypothetical protein
PA14_01230_121216	A	A	A	C	Asn	Asn	Asn	His	1	hypothetical protein
PA14_01230_121297	A	G	A	G	Asn	Asp	Asn	Asp	1	hypothetical protein
PA14_01240_121805	G	A	A	A	Gly	Asp	Asp	Asp	1	carbonic anhydrase
PA14_01250_123443	T	C	C	C	Val	Ala	Ala	Ala	1	sulfate transporter
PA14_01270_124466	G	G	C	C	Gly	Gly	Arg	Arg	1	hypothetical protein
PA14_01270_124517	T	T	C	C	Trp	Trp	Arg	Arg	1	hypothetical protein
PA14_01270_124526	C	T	C	C	Arg	Cys	Arg	Arg	1	hypothetical protein
PA14_01270_124925	T	G	T	T	Phe	Val	Phe	Phe	1	hypothetical protein
PA14_01320_129348	A	G	G	G	Ser	Gly	Gly	Gly	1	cytochrome c oxidase subunit III	coIII
PA14_01330_129559	C	T	T	T	Ala	Val	Val	Val	1	hypothetical protein
PA14_01350_130931	A	C	C	C	Lys	Thr	Thr	Thr	1	hypothetical protein
PA14_01360_131138	T	A	A	A	Ser	Thr	Thr	Thr	1	hypothetical protein
PA14_01360_131681	T	C	C	C	Phe	Leu	Leu	Leu	1	hypothetical protein
PA14_01440_136229	T	T	G	G	His	His	Gln	Gln	1	hypothetical protein
PA14_01460_137533	A	C	C	C	Met	Leu	Leu	Leu	1	C4-dicarboxylate transporter DctA
PA14_01480_138931	C	A	A	A	Asp	Glu	Glu	Glu	1	hypothetical protein
PA14_01490_140137	G	G	A	A	Gly	Gly	Ser	Ser	1	hemolysin
PA14_01500_140743	A	A	C	C	Asn	Asn	His	His	1	transcriptional regulator
PA14_01520_141791	G	A	A	A	Ala	Thr	Thr	Thr	1	hypothetical protein
PA14_01540_142392	G	A	G	G	Ala	Thr	Ala	Ala	1	hypothetical protein
PA14_01540_142479	T	C	C	C	Ser	Pro	Pro	Pro	1	hypothetical protein
PA14_01540_142595	G	A	G	G	Gly	Asp	Gly	Gly	1	hypothetical protein
PA14_01540_142632	A	A	G	G	Lys	Lys	Glu	Glu	1	hypothetical protein
PA14_01550_143102	A	G	G	G	Asn	Asp	Asp	Asp	1	lipoprotein
PA14_01550_143259	G	G	A	A	Arg	Arg	Gln	Gln	1	lipoprotein
PA14_01580_144062	C	T	C	C	Thr	Ile	Thr	Thr	1	gamma-aminobutyrate permease	gabP
PA14_01580_144110	T	C	C	C	Val	Ala	Ala	Ala	1	gamma-aminobutyrate permease	gabP
PA14_01580_144254	C	T	C	C	Ala	Val	Ala	Ala	1	gamma-aminobutyrate permease	gabP
PA14_01600_146820	G	G	A	A	Ala	Ala	Thr	Thr	1	aldehyde dehydrogenase
PA14_01600_146822	G	G	A	A	Arg	Arg	Lys	Lys	1	aldehyde dehydrogenase
PA14_01600_146946	A	G	A	A	Asn	Asp	Asn	Asn	1	aldehyde dehydrogenase
PA14_01620_147597	T	G	G	G	Val	Gly	Gly	Gly	1	beta alanine--pyruvate transaminase	aptA
PA14_01620_147849	C	T	C	C	Thr	Ile	Thr	Thr	1	beta alanine--pyruvate transaminase	aptA
PA14_01660_149863	C	T	C	T	Ala	Val	Ala	Val	1	guanine deaminase
PA14_01660_151013	G	G	A	A	Ala	Ala	Thr	Thr	1	guanine deaminase
PA14_01660_151174	G	G	G	A	Arg	Arg	Arg	His	1	guanine deaminase
PA14_01660_151181	G	G	G	A	Val	Val	Val	Ile	1	guanine deaminase
PA14_01670_152393	T	T	A	A	Ser	Ser	Thr	Thr	1	ABC transporter ATP-binding protein
PA14_01670_152582	A	G	A	A	Ile	Val	Ile	Ile	1	ABC transporter ATP-binding protein
PA14_01670_152717	A	A	G	G	Thr	Thr	Ala	Ala	1	ABC transporter ATP-binding protein
PA14_01670_153371	C	G	C	C	His	Asp	His	His	1	ABC transporter ATP-binding protein
PA14_01670_153575	G	G	A	A	Ala	Ala	Thr	Thr	1	ABC transporter ATP-binding protein
PA14_01670_153926	G	A	G	G	Gly	Ser	Gly	Gly	1	ABC transporter ATP-binding protein
PA14_01680_154037	T	C	T	T	Val	Ala	Val	Val	1	ABC transporter permease
PA14_01720_157663	C	A	A	A	Asp	Glu	Glu	Glu	1	alkyl hydroperoxide reductase	ahpF
PA14_01720_158191	G	C	G	G	Glu	Asp	Glu	Glu	1	alkyl hydroperoxide reductase	ahpF
PA14_01730_158551	C	T	C	C	Ala	Val	Ala	Ala	1	hypothetical protein
PA14_01730_158583	G	C	C	C	Glu	Asp	Asp	Asp	1	hypothetical protein
PA14_01730_158669	G	T	T	T	Ala	Ser	Ser	Ser	1	hypothetical protein
PA14_01730_158935	G	G	G	C	Ser	Ser	Ser	Thr	1	hypothetical protein
PA14_01750_159891	A	A	A	T	Lys	Lys	Lys	Asn	1	hydroxydechloroatrazine ethylaminohydrolase
PA14_01750_160449	A	A	A	C	Glu	Glu	Glu	Asp	1	hydroxydechloroatrazine ethylaminohydrolase
PA14_01760_161424	C	C	C	T	Ala	Ala	Ala	Val	1	nonspecific ribonucleoside hydrolase	nuh
PA14_01760_161430	C	T	C	C	Ala	Val	Ala	Ala	1	nonspecific ribonucleoside hydrolase	nuh
PA14_01760_161612	C	C	C	A	Pro	Pro	Pro	Thr	1	nonspecific ribonucleoside hydrolase	nuh
PA14_01760_161700	C	C	C	G	Thr	Thr	Thr	Ser	1	nonspecific ribonucleoside hydrolase	nuh
PA14_01760_162075	G	A	A	A	Arg	Gln	Gln	Gln	1	nonspecific ribonucleoside hydrolase	nuh
PA14_01780_163409	G	G	G	A	Ala	Ala	Ala	Thr	1	nucleoside 2-deoxyribosyltransferase
PA14_01780_163445	G	G	G	A	Val	Val	Val	Ile	1	nucleoside 2-deoxyribosyltransferase
PA14_01790_164217	G	G	A	A	Arg	Arg	His	His	1	nucleoside 2-deoxyribosyltransferase
PA14_01790_164260	G	G	A	A	Ala	Ala	Thr	Thr	1	nucleoside 2-deoxyribosyltransferase
PA14_01790_164425	G	G	G	A	Val	Val	Val	Ile	1	nucleoside 2-deoxyribosyltransferase
PA14_01790_164494	C	C	C	G	Leu	Leu	Leu	Val	1	nucleoside 2-deoxyribosyltransferase
PA14_01800_164841	C	G	G	G	Pro	Arg	Arg	Arg	1	hypothetical protein
PA14_01800_164880	T	C	C	C	Val	Ala	Ala	Ala	1	hypothetical protein
PA14_01810_166419	T	C	C	C	Val	Ala	Ala	Ala	1	oxidoreductase
PA14_01810_166550	G	T	G	G	Ala	Ser	Ala	Ala	1	oxidoreductase
PA14_01810_166903	G	T	T	T	Glu	Asp	Asp	Asp	1	oxidoreductase
PA14_01830_167426	A	G	G	G	Gln	Arg	Arg	Arg	1	adenosine deaminase
PA14_01860_168789	T	T	G	G	Asp	Asp	Glu	Glu	1	transmembrane sensor
PA14_01860_168815	T	C	C	C	Val	Ala	Ala	Ala	1	transmembrane sensor
PA14_01860_169285	A	A	A	G	Thr	Thr	Thr	Ala	1	transmembrane sensor
PA14_01860_169444	A	A	A	G	Ser	Ser	Ser	Gly	1	transmembrane sensor
PA14_01860_169478	G	G	G	A	Arg	Arg	Arg	Lys	1	transmembrane sensor
PA14_01870_169973	C	C	T	T	Ala	Ala	Val	Val	1	TonB-dependent receptor
PA14_01870_170326	C	C	G	G	Leu	Leu	Val	Val	1	TonB-dependent receptor
PA14_01870_170833	A	G	G	G	Thr	Ala	Ala	Ala	1	TonB-dependent receptor
PA14_01870_172261	C	C	G	G	Leu	Leu	Val	Val	1	TonB-dependent receptor
PA14_01890_173137	T	A	A	A	Val	Asp	Asp	Asp	1	transcriptional regulator PcaQ	pcaQ
PA14_01890_173140	T	C	T	T	Leu	Pro	Leu	Leu	1	transcriptional regulator PcaQ	pcaQ
PA14_01910_174484	G	A	A	A	Gly	Asp	Asp	Asp	1	protocatechuate 3	pcaG
PA14_01910_174874	G	G	A	A	Arg	Arg	Gln	Gln	1	protocatechuate 3	pcaG
PA14_01930_175196	T	C	C	C	Ser	Pro	Pro	Pro	1	transcriptional regulator PcaR	pcaR
PA14_01930_175244	A	G	G	G	Lys	Glu	Glu	Glu	1	transcriptional regulator PcaR	pcaR
PA14_01940_176242	A	G	G	G	Ser	Gly	Gly	Gly	1	RND efflux membrane fusion protein
PA14_01940_177038	C	A	A	A	Ala	Glu	Glu	Glu	1	RND efflux membrane fusion protein
PA14_01940_177112	G	G	C	G	Glu	Glu	Gln	Glu	1	RND efflux membrane fusion protein
PA14_01940_177115	A	A	G	A	Ser	Ser	Gly	Ser	1	RND efflux membrane fusion protein
PA14_01940_177122	T	T	T	C	Val	Val	Val	Ala	1	RND efflux membrane fusion protein
PA14_01960_177385	C	A	C	C	Pro	Gln	Pro	Pro	1	RND efflux membrane fusion protein
PA14_01970_179400	A	G	G	G	Gln	Arg	Arg	Arg	1	RND efflux transporter
PA14_01970_180848	A	C	C	C	Lys	Gln	Gln	Gln	1	RND efflux transporter
PA14_01970_180849	A	G	G	G	Lys	Arg	Arg	Arg	1	RND efflux transporter
PA14_01980_182420	G	C	C	C	Glu	Gln	Gln	Gln	1	LysR family transcriptional regulator
PA14_02010_183210	A	G	G	G	Thr	Ala	Ala	Ala	1	hypothetical protein
PA14_02020_183775	G	T	G	G	Ala	Ser	Ala	Ala	1	outer membrane porin
PA14_02020_184328	A	G	G	G	Lys	Arg	Arg	Arg	1	outer membrane porin
PA14_02050_186065	C	C	G	G	Ala	Ala	Gly	Gly	1	gamma-glutamyltranspeptidase
PA14_02050_186367	A	G	G	G	Thr	Ala	Ala	Ala	1	gamma-glutamyltranspeptidase
PA14_02050_186680	T	A	A	A	Val	Glu	Glu	Glu	1	gamma-glutamyltranspeptidase
PA14_02050_186749	A	G	G	G	Lys	Arg	Arg	Arg	1	gamma-glutamyltranspeptidase
PA14_02070_190111	A	G	G	G	Ile	Val	Val	Val	1	transporter
PA14_02070_190216	G	G	C	C	Ala	Ala	Pro	Pro	1	transporter
PA14_02070_190310	C	T	C	C	Ala	Val	Ala	Ala	1	transporter
PA14_02090_190824	T	G	G	G	Cys	Gly	Gly	Gly	1	TetR family transcriptional regulator
PA14_02100_191487	T	C	C	C	Val	Ala	Ala	Ala	1	hypothetical protein
PA14_02130_192885	A	C	C	C	Asp	Ala	Ala	Ala	1	hypothetical protein
PA14_02150_194216	G	A	A	A	Ala	Thr	Thr	Thr	1	hypothetical protein
PA14_02150_195236	A	A	C	C	Ser	Ser	Arg	Arg	1	hypothetical protein
PA14_02180_196782	T	C	C	C	Tyr	His	His	His	1	chemotaxis-specific methylesterase	cheB
PA14_02190_197241	A	G	G	G	Asn	Ser	Ser	Ser	1	hypothetical protein
PA14_02200_197580	C	T	T	T	Pro	Ser	Ser	Ser	1	chemotaxis protein methyltransferase
PA14_02200_197909	T	A	A	A	Leu	Gln	Gln	Gln	1	chemotaxis protein methyltransferase
PA14_02220_199367	T	A	A	T	Leu	Gln	Gln	Leu	1	chemotaxis transducer
PA14_02220_199375	G	C	G	C	Glu	Asp	Glu	Asp	1	chemotaxis transducer
PA14_02220_199824	T	A	A	A	Leu	Met	Met	Met	1	chemotaxis transducer
PA14_02220_200175	G	T	G	G	Ala	Ser	Ala	Ala	1	chemotaxis transducer
PA14_02250_201510	A	G	A	A	Ile	Val	Ile	Ile	1	two-component sensor	cheA
PA14_02250_201585	A	G	A	A	Thr	Ala	Thr	Thr	1	two-component sensor	cheA
PA14_02250_202236	C	A	C	C	Pro	Thr	Pro	Pro	1	two-component sensor	cheA
PA14_02250_202541	C	C	C	T	Ala	Ala	Ala	Val	1	two-component sensor	cheA
PA14_02250_202602	C	C	C	A	Arg	Arg	Arg	Ser	1	two-component sensor	cheA
PA14_02260_203033	G	A	G	G	Ser	Asn	Ser	Ser	1	two-component response regulator
PA14_02270_203853	G	G	C	C	Gln	Gln	His	His	1	chemotaxis transducer
PA14_02270_204239	A	G	G	G	Ile	Val	Val	Val	1	chemotaxis transducer
PA14_02270_204487	G	A	A	A	Ser	Asn	Asn	Asn	1	chemotaxis transducer
PA14_02270_204514	A	C	C	C	Asp	Ala	Ala	Ala	1	chemotaxis transducer
PA14_02270_204530	T	G	G	G	Phe	Val	Val	Val	1	chemotaxis transducer
PA14_02270_204568	C	T	T	T	Ala	Val	Val	Val	1	chemotaxis transducer
PA14_02300_206547	A	G	G	G	Thr	Ala	Ala	Ala	1	3-ketoacyl-ACP reductase	fabG
PA14_02300_206548	C	T	T	T	Thr	Ile	Ile	Ile	1	3-ketoacyl-ACP reductase	fabG
PA14_02310_207464	T	T	T	G	Phe	Phe	Phe	Val	1	arylsulfatase	atsA
PA14_02310_207500	G	G	G	A	Asp	Asp	Asp	Asn	1	arylsulfatase	atsA
PA14_02310_207610	G	G	G	C	Ser	Ser	Ser	Thr	1	arylsulfatase	atsA
PA14_02310_207825	C	C	C	A	His	His	His	Gln	1	arylsulfatase	atsA
PA14_02310_208153	C	A	A	C	Ala	Glu	Glu	Ala	1	arylsulfatase	atsA
PA14_02330_208493	C	A	A	A	Leu	Ile	Ile	Ile	1	ABC transporter ATP-binding protein
PA14_02330_208627	A	G	A	G	Asp	Gly	Asp	Gly	1	ABC transporter ATP-binding protein
PA14_02330_208973	G	A	G	G	Gly	Ser	Gly	Gly	1	ABC transporter ATP-binding protein
PA14_02330_209293	G	A	G	G	Gly	Asp	Gly	Gly	1	ABC transporter ATP-binding protein
PA14_02330_209309	A	A	G	G	Thr	Thr	Ala	Ala	1	ABC transporter ATP-binding protein
PA14_02340_210181	G	A	A	A	Val	Ile	Ile	Ile	1	ABC transporter permease
PA14_02340_210835	A	G	G	G	Ser	Gly	Gly	Gly	1	ABC transporter permease
PA14_02340_210915	C	C	C	G	Thr	Thr	Thr	Ser	1	ABC transporter permease
PA14_02370_212380	A	A	A	G	Thr	Thr	Thr	Ala	1	porin
PA14_02370_213030	G	G	T	T	Ser	Ser	Ile	Ile	1	porin
PA14_02370_213148	T	G	G	G	Ser	Ala	Ala	Ala	1	porin
PA14_02370_213424	A	A	G	G	Thr	Thr	Ala	Ala	1	porin
PA14_02380_214038	A	G	G	G	Asn	Asp	Asp	Asp	1	acid phosphatase
PA14_02390_215290	A	G	G	G	Thr	Ala	Ala	Ala	1	transcriptional regulator
PA14_02410_216484	A	G	G	G	Thr	Ala	Ala	Ala	1	TonB-dependent receptor
PA14_02410_216770	C	G	G	G	Ala	Gly	Gly	Gly	1	TonB-dependent receptor
PA14_02410_216836	A	G	G	G	Lys	Arg	Arg	Arg	1	TonB-dependent receptor
PA14_02410_217271	G	C	C	C	Ser	Thr	Thr	Thr	1	TonB-dependent receptor
PA14_02410_217925	G	C	C	C	Ser	Thr	Thr	Thr	1	TonB-dependent receptor
PA14_02410_218092	G	T	G	G	Ala	Ser	Ala	Ala	1	TonB-dependent receptor
PA14_02420_218366	G	G	A	A	Val	Val	Ile	Ile	1	hypothetical protein
PA14_02420_218846	C	G	G	G	Leu	Val	Val	Val	1	hypothetical protein
PA14_02435_219590	G	C	C	C	Glu	Asp	Asp	Asp	1	hypothetical protein
PA14_02435_219692	G	C	C	C	Leu	Phe	Phe	Phe	1	hypothetical protein
PA14_02550_228571	G	C	C	C	Ala	Pro	Pro	Pro	1	malonate decarboxylase subunit alpha	mdcA
PA14_02560_229078	T	C	C	C	Leu	Pro	Pro	Pro	1	triphosphoribosyl-dephospho-CoA synthase
PA14_02560_229080	C	T	C	T	Arg	Cys	Arg	Cys	1	triphosphoribosyl-dephospho-CoA synthase
PA14_02560_229732	C	T	T	T	Ala	Val	Val	Val	1	triphosphoribosyl-dephospho-CoA synthase
PA14_02580_231002	G	A	G	G	Gly	Ser	Gly	Gly	1	malonate decarboxylase subunit beta	mdcD
PA14_02590_231097	A	G	G	G	Thr	Ala	Ala	Ala	1	malonate decarboxylase subunit gamma	mdcE
PA14_02590_231857	A	G	G	G	Gln	Arg	Arg	Arg	1	malonate decarboxylase subunit gamma	mdcE
PA14_02590_231859	G	A	G	G	Val	Met	Val	Val	1	malonate decarboxylase subunit gamma	mdcE
PA14_02610_232139	T	C	T	C	Val	Ala	Val	Ala	1	phosphoribosyl-dephospho-CoA transferase
PA14_02610_232186	T	C	C	C	Trp	Arg	Arg	Arg	1	phosphoribosyl-dephospho-CoA transferase
PA14_02610_232432	C	C	T	T	Arg	Arg	Cys	Cys	1	phosphoribosyl-dephospho-CoA transferase
PA14_02610_232561	G	A	G	G	Glu	Lys	Glu	Glu	1	phosphoribosyl-dephospho-CoA transferase
PA14_02610_232576	G	A	A	A	Val	Ile	Ile	Ile	1	phosphoribosyl-dephospho-CoA transferase
PA14_02620_232988	C	C	C	A	Asp	Asp	Asp	Glu	1	epsilon subunit of malonate decarboxylase
PA14_02620_233003	T	T	T	A	Asp	Asp	Asp	Glu	1	epsilon subunit of malonate decarboxylase
PA14_02620_233016	A	A	A	G	Met	Met	Met	Val	1	epsilon subunit of malonate decarboxylase
PA14_02620_233017	T	T	T	C	Met	Met	Met	Thr	1	epsilon subunit of malonate decarboxylase
PA14_02620_233229	G	G	A	A	Val	Val	Ile	Ile	1	epsilon subunit of malonate decarboxylase
PA14_02620_233239	G	G	A	A	Arg	Arg	His	His	1	epsilon subunit of malonate decarboxylase
PA14_02630_233657	C	C	A	A	Leu	Leu	Met	Met	1	malonate carrier protein
PA14_02630_233723	G	A	A	A	Gly	Ser	Ser	Ser	1	malonate carrier protein
PA14_02630_233952	C	G	C	C	Pro	Arg	Pro	Pro	1	malonate carrier protein
PA14_02680_237808	G	G	A	A	Ala	Ala	Thr	Thr	1	aldehyde dehydrogenase
PA14_02680_238124	A	G	A	A	Gln	Arg	Gln	Gln	1	aldehyde dehydrogenase
PA14_02700_241559	C	T	T	T	Ala	Val	Val	Val	1	aminotransferase
PA14_02720_241932	A	T	T	T	Tyr	Phe	Phe	Phe	1	hypothetical protein
PA14_02720_242775	T	C	C	C	Val	Ala	Ala	Ala	1	hypothetical protein
PA14_02730_243243	A	G	G	G	Thr	Ala	Ala	Ala	1	dihydrodipicolinate synthetase
PA14_02750_245004	G	C	C	C	Glu	Asp	Asp	Asp	1	transcriptional regulator
PA14_02760_245916	C	A	A	A	His	Gln	Gln	Gln	1	CoA transferase
PA14_02770_247131	A	T	A	A	Thr	Ser	Thr	Thr	1	CoA transferase subunit B
PA14_02770_247164	G	G	T	T	Ala	Ala	Ser	Ser	1	CoA transferase subunit B
PA14_02790_247851	C	A	A	A	Ala	Glu	Glu	Glu	1	beta-ketoadipyl CoA thiolase	pcaF
PA14_02790_247922	T	C	T	C	Tyr	His	Tyr	His	1	beta-ketoadipyl CoA thiolase	pcaF
PA14_02830_250109	T	G	G	G	Ser	Ala	Ala	Ala	1	3-carboxy-cis	pcaB
PA14_02830_250230	C	A	A	A	Ala	Glu	Glu	Glu	1	3-carboxy-cis	pcaB
PA14_02830_250442	C	C	T	T	Leu	Leu	Phe	Phe	1	3-carboxy-cis	pcaB
PA14_02830_250554	A	G	G	G	Asp	Gly	Gly	Gly	1	3-carboxy-cis	pcaB
PA14_02830_250949	T	G	T	T	Ser	Ala	Ser	Ser	1	3-carboxy-cis	pcaB
PA14_02840_251583	C	G	G	G	Asp	Glu	Glu	Glu	1	beta-ketoadipate enol-lactone hydrolase	pcaD
PA14_02840_251840	G	A	G	G	Arg	His	Arg	Arg	1	beta-ketoadipate enol-lactone hydrolase	pcaD
PA14_02850_252374	A	A	C	C	Ser	Ser	Arg	Arg	1	gamma-carboxymuconolactone decarboxylase	pcaC
PA14_02850_252521	A	A	G	G	Thr	Thr	Ala	Ala	1	gamma-carboxymuconolactone decarboxylase	pcaC
PA14_02890_254018	G	A	A	A	Ser	Asn	Asn	Asn	1	hypothetical protein
PA14_02890_254378	G	A	A	A	Arg	His	His	His	1	hypothetical protein
PA14_02900_255140	G	A	G	G	Arg	His	Arg	Arg	1	4-hydroxybenzoate transporter PcaK	pcaK
PA14_02900_255214	C	G	G	G	His	Gln	Gln	Gln	1	4-hydroxybenzoate transporter PcaK	pcaK
PA14_02900_255665	G	G	A	A	Arg	Arg	His	His	1	4-hydroxybenzoate transporter PcaK	pcaK
PA14_02910_256581	C	C	G	G	His	His	Asp	Asp	1	IclR family transcriptional regulator
PA14_02930_258066	G	A	A	A	Val	Ile	Ile	Ile	1	oxidoreductase
PA14_02930_258304	T	T	A	A	Val	Val	Glu	Glu	1	oxidoreductase
PA14_02930_258318	G	G	A	A	Ala	Ala	Thr	Thr	1	oxidoreductase
PA14_02960_259264	G	A	G	G	Ala	Thr	Ala	Ala	1	hypothetical protein
PA14_02970_259690	C	G	G	G	Thr	Ser	Ser	Ser	1	hypothetical protein
PA14_02980_260496	A	A	G	G	Ser	Ser	Gly	Gly	1	porin
PA14_02980_260745	G	G	A	A	Asp	Asp	Asn	Asn	1	porin
PA14_02980_260981	G	C	G	G	Ser	Thr	Ser	Ser	1	porin
PA14_02980_261042	A	G	G	G	Thr	Ala	Ala	Ala	1	porin
PA14_02980_261314	C	C	T	T	Thr	Thr	Ile	Ile	1	porin
PA14_02990_262340	G	G	C	C	Glu	Glu	Gln	Gln	1	MFS transporter
PA14_02990_262481	G	G	A	A	Gly	Gly	Ser	Ser	1	MFS transporter
PA14_03000_263646	A	G	G	G	Thr	Ala	Ala	Ala	1	hypothetical protein
PA14_03000_263737	G	A	G	G	Gly	Asp	Gly	Gly	1	hypothetical protein
PA14_03000_263862	A	A	G	G	Met	Met	Val	Val	1	hypothetical protein
PA14_03000_263932	A	A	T	T	Gln	Gln	Leu	Leu	1	hypothetical protein
PA14_03000_264040	C	T	C	C	Ala	Val	Ala	Ala	1	hypothetical protein
PA14_03000_264060	C	C	G	G	Leu	Leu	Val	Val	1	hypothetical protein
PA14_03000_264388	G	A	G	G	Arg	His	Arg	Arg	1	hypothetical protein
PA14_03000_264498	G	A	G	G	Gly	Ser	Gly	Gly	1	hypothetical protein
PA14_03000_264589	A	A	G	G	Asp	Asp	Gly	Gly	1	hypothetical protein
PA14_03000_264706	G	A	A	A	Gly	Glu	Glu	Glu	1	hypothetical protein
PA14_03000_264817	A	G	G	G	Gln	Arg	Arg	Arg	1	hypothetical protein
PA14_03000_265471	T	C	C	C	Val	Ala	Ala	Ala	1	hypothetical protein
PA14_03020_266331	A	C	A	A	Glu	Ala	Glu	Glu	1	shikimate 5-dehydrogenase
PA14_03020_266670	T	C	T	T	Val	Ala	Val	Val	1	shikimate 5-dehydrogenase
PA14_03020_266885	A	C	C	C	Glu	Asp	Asp	Asp	1	shikimate 5-dehydrogenase
PA14_03030_267527	T	C	C	C	Ile	Thr	Thr	Thr	1	3-dehydroquinate dehydratase	aroQ2
PA14_03040_268640	G	G	A	A	Val	Val	Ile	Ile	1	MFS transporter
PA14_03040_268868	G	G	A	A	Val	Val	Ile	Ile	1	MFS transporter
PA14_03050_270268	C	T	C	C	Thr	Met	Thr	Thr	1	4-hydroxybenzoate 3-monooxygenase	pobA
PA14_03050_270302	A	G	G	G	Asn	Asp	Asp	Asp	1	4-hydroxybenzoate 3-monooxygenase	pobA
PA14_03070_270751	C	T	C	T	Thr	Ile	Thr	Ile	1	transcriptional regulator
PA14_03070_271128	T	T	G	G	Tyr	Tyr	Asp	Asp	1	transcriptional regulator
PA14_03070_271182	G	G	A	A	Ala	Ala	Thr	Thr	1	transcriptional regulator
PA14_03070_271398	A	A	G	G	Ser	Ser	Gly	Gly	1	transcriptional regulator
PA14_03070_271585	T	C	T	T	Val	Ala	Val	Val	1	transcriptional regulator
PA14_03080_271801	A	G	A	A	Thr	Ala	Thr	Thr	1	acetyltransferase
PA14_03090_272499	C	G	G	G	Pro	Ala	Ala	Ala	1	hypothetical protein
PA14_03110_273710	G	A	G	G	Glu	Lys	Glu	Glu	1	hypothetical protein
PA14_03110_273796	A	G	G	G	Asp	Gly	Gly	Gly	1	hypothetical protein
PA14_03110_273806	T	C	C	C	Phe	Leu	Leu	Leu	1	hypothetical protein
PA14_03120_274064	C	T	T	T	Ala	Val	Val	Val	1	transcriptional regulator
PA14_03120_274103	C	G	G	G	Ala	Gly	Gly	Gly	1	transcriptional regulator
PA14_03120_274482	G	G	A	A	Gly	Gly	Arg	Arg	1	transcriptional regulator
PA14_03130_274539	C	G	G	G	Ala	Gly	Gly	Gly	1	hypothetical protein
PA14_03130_274738	C	A	C	C	Gln	Lys	Gln	Gln	1	hypothetical protein
PA14_03130_274989	C	T	T	T	Ala	Val	Val	Val	1	hypothetical protein
PA14_03130_275724	C	T	T	T	Thr	Met	Met	Met	1	hypothetical protein
PA14_03130_275746	G	G	A	A	Gly	Gly	Arg	Arg	1	hypothetical protein
PA14_03160_277336	T	G	G	G	Asp	Glu	Glu	Glu	1	hypothetical protein
PA14_03170_279728	T	T	T	C	Leu	Leu	Leu	Pro	1	hypothetical protein
PA14_03170_279893	A	G	A	G	Tyr	Cys	Tyr	Cys	1	hypothetical protein
PA14_03170_279908	G	A	G	A	Ser	Asn	Ser	Asn	1	hypothetical protein
PA14_03170_279945	A	G	A	A	Lys	Glu	Lys	Lys	1	hypothetical protein
PA14_03170_280061	G	T	T	T	Ser	Ile	Ile	Ile	1	hypothetical protein
PA14_03170_280088	G	G	G	T	Ser	Ser	Ser	Ile	1	hypothetical protein
PA14_03170_280197	C	T	C	C	Arg	Trp	Arg	Arg	1	hypothetical protein
PA14_03170_280206	A	A	A	G	Thr	Thr	Thr	Ala	1	hypothetical protein
PA14_03170_280290	G	A	G	G	Val	Ile	Val	Val	1	hypothetical protein
PA14_03170_280295	A	A	A	G	Thr	Thr	Thr	Ala	1	hypothetical protein
PA14_03170_280380	C	C	T	T	Arg	Arg	Cys	Cys	1	hypothetical protein
PA14_03170_280458	C	C	T	C	Arg	Arg	Cys	Arg	1	hypothetical protein
PA14_03180_280701	C	C	C	G	Asp	Asp	Asp	Glu	1	hypothetical protein
PA14_03180_280792	T	T	T	C	Val	Val	Val	Ala	1	hypothetical protein
PA14_03180_280825	C	C	C	T	Thr	Thr	Thr	Ile	1	hypothetical protein
PA14_03200_282657	A	A	G	G	Thr	Thr	Ala	Ala	1	hypothetical protein
PA14_03200_283076	G	A	G	G	Arg	Gln	Arg	Arg	1	hypothetical protein
PA14_03200_283122	A	G	A	A	Thr	Ala	Thr	Thr	1	hypothetical protein
PA14_03200_283152	A	G	A	A	Thr	Ala	Thr	Thr	1	hypothetical protein
PA14_03200_283718	T	A	T	T	Leu	Gln	Leu	Leu	1	hypothetical protein
PA14_03200_284417	C	T	T	T	Ala	Val	Val	Val	1	hypothetical protein
PA14_03210_285160	T	C	T	T	Val	Ala	Val	Val	1	hypothetical protein
PA14_03210_285188	A	A	G	G	Ile	Ile	Val	Val	1	hypothetical protein
PA14_03220_285646	A	G	G	G	Asp	Gly	Gly	Gly	1	hypothetical protein
PA14_03220_285778	G	A	A	A	Arg	Lys	Lys	Lys	1	hypothetical protein
PA14_03220_286021	C	C	T	T	Ala	Ala	Val	Val	1	hypothetical protein
PA14_03220_286367	A	A	A	G	Thr	Thr	Thr	Ala	1	hypothetical protein
PA14_03220_287003	A	A	A	C	Asn	Asn	Asn	His	1	hypothetical protein
PA14_03220_287137	C	C	C	T	Ala	Ala	Ala	Val	1	hypothetical protein
PA14_03220_287222	G	G	A	G	Val	Val	Met	Val	1	hypothetical protein
PA14_03220_287479	A	A	G	G	Gln	Gln	Arg	Arg	1	hypothetical protein
PA14_03220_288124	A	A	G	G	Lys	Lys	Arg	Arg	1	hypothetical protein
PA14_03220_288163	A	A	G	A	Asn	Asn	Ser	Asn	1	hypothetical protein
PA14_03290_298861	G	G	A	G	Asp	Asp	Asn	Asp	1	hypothetical protein
PA14_03420_313230	G	G	A	A	Glu	Glu	Lys	Lys	1	hypothetical protein
PA14_03420_313418	A	G	G	G	Asp	Gly	Gly	Gly	1	hypothetical protein
PA14_03420_313443	A	G	G	G	Thr	Ala	Ala	Ala	1	hypothetical protein
PA14_03430_314674	A	G	G	G	Thr	Ala	Ala	Ala	1	succinate-semialdehyde dehydrogenase I	gabD
PA14_03450_316340	C	G	G	G	Leu	Val	Val	Val	1	4-aminobutyrate aminotransferase	gabT
PA14_03470_318016	G	G	A	A	Gly	Gly	Asp	Asp	1	hypothetical protein
PA14_03480_318607	C	C	G	G	Arg	Arg	Gly	Gly	1	GntR family transcriptional regulator
PA14_03480_319573	A	A	G	G	Thr	Thr	Ala	Ala	1	GntR family transcriptional regulator
PA14_03490_320183	C	C	G	G	Pro	Pro	Ala	Ala	1	hypothetical protein
PA14_03510_320396	C	T	T	T	Ala	Val	Val	Val	1	hypothetical protein
PA14_03510_320420	G	A	A	A	Arg	His	His	His	1	hypothetical protein
PA14_03530_321170	T	T	T	C	Ser	Ser	Ser	Pro	1	transcriptional regulator
PA14_03530_321187	G	G	G	A	Arg	Arg	Arg	His	1	transcriptional regulator
PA14_03530_321885	G	C	C	C	Gln	His	His	His	1	transcriptional regulator
PA14_03550_322061	A	G	G	G	Gln	Arg	Arg	Arg	1	MFS transporter
PA14_03550_322065	C	G	G	G	Pro	Ala	Ala	Ala	1	MFS transporter
PA14_03550_322146	A	G	G	G	Thr	Ala	Ala	Ala	1	MFS transporter
PA14_03550_322494	G	A	A	A	Val	Met	Met	Met	1	MFS transporter
PA14_03550_322617	A	A	G	G	Ile	Ile	Val	Val	1	MFS transporter
PA14_03550_323028	G	T	G	G	Val	Phe	Val	Val	1	MFS transporter
PA14_03550_323043	A	G	G	G	Ser	Gly	Gly	Gly	1	MFS transporter
PA14_03550_323105	A	C	A	A	Asp	Ala	Asp	Asp	1	MFS transporter
PA14_03550_323226	G	T	G	G	Gly	Cys	Gly	Gly	1	MFS transporter
PA14_03560_323687	T	C	T	T	Ile	Thr	Ile	Ile	1	hypothetical protein
PA14_03560_323777	G	G	A	A	Gly	Gly	Asp	Asp	1	hypothetical protein
PA14_03560_323919	G	A	G	A	Ala	Thr	Ala	Thr	1	hypothetical protein
PA14_03560_323921	G	A	G	A	Arg	Lys	Arg	Lys	1	hypothetical protein
PA14_03560_324111	G	G	G	A	Ala	Ala	Ala	Thr	1	hypothetical protein
PA14_03560_324128	C	T	C	C	Ala	Val	Ala	Ala	1	hypothetical protein
PA14_03560_324143	G	A	G	G	Cys	Tyr	Cys	Cys	1	hypothetical protein
PA14_03560_324176	C	T	C	C	Pro	Leu	Pro	Pro	1	hypothetical protein
PA14_03580_324591	A	A	G	G	Met	Met	Val	Val	1	transcriptional regulator
PA14_03580_324868	T	G	G	G	His	Gln	Gln	Gln	1	transcriptional regulator
PA14_03590_325262	C	T	T	T	Ala	Val	Val	Val	1	hypothetical protein
PA14_03610_325821	A	G	G	G	Ile	Val	Val	Val	1	Zn-dependent protease with chaperone function
PA14_03620_326802	C	G	G	G	Arg	Gly	Gly	Gly	1	hypothetical protein
PA14_03620_327039	G	A	A	A	Val	Ile	Ile	Ile	1	hypothetical protein
PA14_03630_327850	G	A	A	A	Gly	Arg	Arg	Arg	1	ArsR family transcriptional regulator
PA14_03630_327868	G	T	T	T	Ala	Ser	Ser	Ser	1	ArsR family transcriptional regulator
PA14_03630_328030	C	T	T	T	Pro	Ser	Ser	Ser	1	ArsR family transcriptional regulator
PA14_03650_328292	C	A	C	C	Ala	Glu	Ala	Ala	1	sulfate transport protein CysA	cysA
PA14_03650_329025	G	A	A	A	Asp	Asn	Asn	Asn	1	sulfate transport protein CysA	cysA
PA14_03720_333208	G	G	T	T	Glu	Glu	Asp	Asp	1	sensory box GGDEF domain-containing protein
PA14_03720_333854	C	T	C	C	Ala	Val	Ala	Ala	1	sensory box GGDEF domain-containing protein
PA14_03720_334658	A	G	A	A	Asn	Ser	Asn	Asn	1	sensory box GGDEF domain-containing protein
PA14_03730_335404	C	T	T	T	Ala	Val	Val	Val	1	fatty acid desaturase
PA14_03760_336412	A	A	C	C	Gln	Gln	Pro	Pro	1	sodium:solute symporter
PA14_03760_336515	G	T	G	G	Lys	Asn	Lys	Lys	1	sodium:solute symporter
PA14_03780_338780	A	G	A	G	Arg	Gly	Arg	Gly	1	transcriptional regulator
PA14_03780_339368	G	A	G	A	Ala	Thr	Ala	Thr	1	transcriptional regulator
PA14_03780_339369	C	C	C	T	Ala	Ala	Ala	Val	1	transcriptional regulator
PA14_03780_339702	T	T	T	C	Val	Val	Val	Ala	1	transcriptional regulator
PA14_03790_339864	C	A	A	A	Pro	Thr	Thr	Thr	1	sensory box GGDEF domain-containing protein
PA14_03790_340685	A	C	C	C	Gln	His	His	His	1	sensory box GGDEF domain-containing protein
PA14_03800_341600	G	C	C	C	Ser	Thr	Thr	Thr	1	anaerobically-induced outer membrane porin OprE precursor	oprE
PA14_03800_341748	G	C	C	G	Ser	Thr	Thr	Ser	1	anaerobically-induced outer membrane porin OprE precursor	oprE
PA14_03800_342073	G	A	A	A	Gly	Ser	Ser	Ser	1	anaerobically-induced outer membrane porin OprE precursor	oprE
PA14_03810_343090	G	G	G	A	Val	Val	Val	Ile	1	agmatine deiminase	aguA
PA14_03810_343433	C	G	G	G	Asp	Glu	Glu	Glu	1	agmatine deiminase	aguA
PA14_03810_343473	T	C	C	C	Val	Ala	Ala	Ala	1	agmatine deiminase	aguA
PA14_03840_345188	A	T	T	T	Thr	Ser	Ser	Ser	1	transcriptional regulator AguR	aguR
PA14_03840_345809	C	T	T	T	Pro	Ser	Ser	Ser	1	transcriptional regulator AguR	aguR
PA14_03840_345823	C	T	T	T	Pro	Ser	Ser	Ser	1	transcriptional regulator AguR	aguR
PA14_03855_345890	C	G	C	C	His	Gln	His	His	1	periplasmic polyamine binding protein
PA14_03870_349291	G	A	G	G	Asp	Asn	Asp	Asp	1	glutamine amidotransferase	spuA
PA14_03980_358849	G	A	G	G	Gly	Ser	Gly	Gly	1	hypothetical protein
PA14_03980_358882	G	A	A	A	Ala	Thr	Thr	Thr	1	hypothetical protein
PA14_03980_359041	A	G	G	G	Ser	Gly	Gly	Gly	1	hypothetical protein
PA14_03980_359108	G	G	C	C	Lys	Lys	Asn	Asn	1	hypothetical protein
PA14_03980_359685	A	G	A	A	Lys	Arg	Lys	Lys	1	hypothetical protein
PA14_03980_359697	C	T	C	C	Ala	Val	Ala	Ala	1	hypothetical protein
PA14_03980_359812	A	G	G	G	Lys	Glu	Glu	Glu	1	hypothetical protein
PA14_03980_359863	G	A	G	G	Val	Ile	Val	Val	1	hypothetical protein
PA14_03980_360493	G	G	A	A	Ala	Ala	Thr	Thr	1	hypothetical protein
PA14_03980_360730	C	G	G	G	Leu	Val	Val	Val	1	hypothetical protein
PA14_04000_361550	T	T	C	C	Val	Val	Ala	Ala	1	transcriptional regulator
PA14_04000_361607	G	A	A	A	Gly	Asp	Asp	Asp	1	transcriptional regulator
PA14_04000_361615	A	A	G	G	Thr	Thr	Ala	Ala	1	transcriptional regulator
PA14_04010_362155	C	A	A	A	Thr	Lys	Lys	Lys	1	hypothetical protein
PA14_04020_362818	C	C	G	G	Pro	Pro	Ala	Ala	1	hypothetical protein
PA14_04040_364311	T	G	G	G	Ser	Ala	Ala	Ala	1	hypothetical protein
PA14_04050_365264	C	G	C	C	Ala	Gly	Ala	Ala	1	proline hydroxylase
PA14_04050_365345	T	A	A	A	Val	Glu	Glu	Glu	1	proline hydroxylase
PA14_04070_366948	G	A	G	A	Ser	Asn	Ser	Asn	1	hypothetical protein
PA14_04090_368220	G	A	A	A	Arg	Lys	Lys	Lys	1	ABC transporter substrate-binding protein
PA14_04090_368234	C	A	A	A	Asp	Glu	Glu	Glu	1	ABC transporter substrate-binding protein
PA14_04090_368409	A	C	C	C	Glu	Ala	Ala	Ala	1	ABC transporter substrate-binding protein
PA14_04110_369501	T	G	G	G	Asp	Glu	Glu	Glu	1	D-3-phosphoglycerate dehydrogenase	serA
PA14_04110_369865	A	A	C	C	Lys	Lys	Thr	Thr	1	D-3-phosphoglycerate dehydrogenase	serA
PA14_04140_370893	A	A	C	C	Asp	Asp	Ala	Ala	1	hypothetical protein
PA14_04140_372021	G	A	G	G	Arg	Lys	Arg	Arg	1	hypothetical protein
PA14_04150_372825	G	A	G	G	Val	Met	Val	Val	1	hypothetical protein
PA14_04160_373288	C	A	A	A	Asp	Glu	Glu	Glu	1	transcriptional regulator
PA14_04160_373338	A	A	G	G	Gln	Gln	Arg	Arg	1	transcriptional regulator
PA14_04180_374423	G	G	G	A	Arg	Arg	Arg	Gln	1	hypothetical protein
PA14_04190_375613	T	T	A	A	Leu	Leu	Gln	Gln	1	acetylpolyamine aminohydrolase
PA14_04210_376583	A	G	G	G	Thr	Ala	Ala	Ala	1	transporter
PA14_04210_377018	C	G	G	G	Gln	Glu	Glu	Glu	1	transporter
PA14_04220_377528	A	G	G	G	Asn	Asp	Asp	Asp	1	ABC transporter substrate-binding protein
PA14_04220_377771	C	G	G	G	Pro	Ala	Ala	Ala	1	ABC transporter substrate-binding protein
PA14_04220_378416	A	C	A	A	Thr	Pro	Thr	Thr	1	ABC transporter substrate-binding protein
PA14_04230_379117	A	C	C	C	Ile	Leu	Leu	Leu	1	ABC transporter permease
PA14_04230_379143	T	T	C	C	Ile	Ile	Thr	Thr	1	ABC transporter permease
PA14_04230_379230	C	T	T	T	Ala	Val	Val	Val	1	ABC transporter permease
PA14_04240_379364	G	A	A	A	Ser	Asn	Asn	Asn	1	ABC transporter permease
PA14_04240_379368	C	T	T	T	His	Tyr	Tyr	Tyr	1	ABC transporter permease
PA14_04240_379629	A	G	G	G	Thr	Ala	Ala	Ala	1	ABC transporter permease
PA14_04240_379667	C	G	G	G	Thr	Ser	Ser	Ser	1	ABC transporter permease
PA14_04240_380232	T	T	T	A	Ser	Ser	Ser	Thr	1	ABC transporter permease
PA14_04240_380244	A	A	A	G	Thr	Thr	Thr	Ala	1	ABC transporter permease
PA14_04240_380247	G	G	G	A	Ala	Ala	Ala	Thr	1	ABC transporter permease
PA14_04250_380285	G	G	G	A	Val	Val	Val	Ile	1	ABC transporter ATP-binding protein
PA14_04250_380414	G	G	A	A	Val	Val	Ile	Ile	1	ABC transporter ATP-binding protein
PA14_04250_380630	A	A	T	T	Ser	Ser	Cys	Cys	1	ABC transporter ATP-binding protein
PA14_04250_380928	G	C	C	C	Glu	Asp	Asp	Asp	1	ABC transporter ATP-binding protein
PA14_04250_381003	G	C	C	C	Glu	Asp	Asp	Asp	1	ABC transporter ATP-binding protein
PA14_04250_381088	G	A	G	A	Arg	His	Arg	His	1	ABC transporter ATP-binding protein
PA14_04270_381720	A	T	T	T	Thr	Ser	Ser	Ser	1	transcriptional regulator
PA14_04290_382750	C	A	C	C	Leu	Ile	Leu	Leu	1	hypothetical protein
PA14_04290_382835	G	G	C	C	Glu	Glu	Asp	Asp	1	hypothetical protein
PA14_04290_383028	G	G	A	A	Arg	Arg	His	His	1	hypothetical protein
PA14_04290_383419	G	A	G	G	Asp	Asn	Asp	Asp	1	hypothetical protein
PA14_04290_383991	A	A	G	G	Asn	Asn	Ser	Ser	1	hypothetical protein
PA14_04300_385023	A	A	G	G	Asn	Asn	Ser	Ser	1	hypothetical protein
PA14_04320_386476	G	G	A	A	Ala	Ala	Thr	Thr	1	threonine dehydratase	ilvA1
PA14_04320_386920	A	G	G	G	Met	Val	Val	Val	1	threonine dehydratase	ilvA1
PA14_04330_388014	A	G	G	G	Ile	Val	Val	Val	1	hypothetical protein
PA14_04340_388685	G	A	A	A	Ala	Thr	Thr	Thr	1	hypothetical protein
PA14_04340_388766	A	G	G	G	Thr	Ala	Ala	Ala	1	hypothetical protein
PA14_04340_388988	T	T	C	C	Cys	Cys	Arg	Arg	1	hypothetical protein
PA14_04340_389100	T	C	T	T	Val	Ala	Val	Val	1	hypothetical protein
PA14_04340_389667	A	A	A	G	Lys	Lys	Lys	Arg	1	hypothetical protein
PA14_04350_389827	A	A	G	G	Thr	Thr	Ala	Ala	1	integral membrane protein
PA14_04370_390154	C	C	G	G	Ala	Ala	Gly	Gly	1	MFS transporter
PA14_04370_390188	T	C	T	T	Phe	Leu	Phe	Phe	1	MFS transporter
PA14_04370_390746	T	T	G	G	Ser	Ser	Ala	Ala	1	MFS transporter
PA14_04370_390771	G	T	T	T	Gln	His	His	His	1	MFS transporter
PA14_04370_390839	A	A	T	T	Ile	Ile	Phe	Phe	1	MFS transporter
PA14_04370_390952	A	G	G	G	His	Arg	Arg	Arg	1	MFS transporter
PA14_04370_391343	A	A	G	G	Thr	Thr	Ala	Ala	1	MFS transporter
PA14_04380_391557	A	G	G	G	Asn	Asp	Asp	Asp	1	hypothetical protein
PA14_04380_391858	T	G	G	G	Asp	Glu	Glu	Glu	1	hypothetical protein
PA14_04420_395376	A	G	G	G	Asn	Ser	Ser	Ser	1	hypothetical protein
PA14_04420_395640	G	T	T	T	Arg	Leu	Leu	Leu	1	hypothetical protein
PA14_04420_395653	C	A	A	A	Asp	Glu	Glu	Glu	1	hypothetical protein
PA14_04420_395837	A	A	G	G	Met	Met	Val	Val	1	hypothetical protein
PA14_04430_396409	A	G	A	G	Ser	Gly	Ser	Gly	1	hypothetical protein
PA14_04430_396550	G	A	A	A	Val	Ile	Ile	Ile	1	hypothetical protein
PA14_04440_397396	T	C	C	C	Leu	Pro	Pro	Pro	1	permease
PA14_04440_397864	C	T	C	C	Thr	Ile	Thr	Thr	1	permease
PA14_04460_397938	G	A	A	A	Val	Ile	Ile	Ile	1	prolipoprotein diacylglyceryl transferase	lgt
PA14_04490_400168	T	T	A	A	Met	Met	Lys	Lys	1	hypothetical protein
PA14_04510_400746	A	A	G	G	Ile	Ile	Val	Val	1	hypothetical protein
PA14_04510_401304	G	G	A	A	Ala	Ala	Thr	Thr	1	hypothetical protein
PA14_04510_401369	G	G	A	A	Arg	Arg	Gln	Gln	1	hypothetical protein
PA14_04520_402004	A	A	G	G	Thr	Thr	Ala	Ala	1	hypothetical protein
PA14_04520_402185	T	T	A	A	Asp	Asp	Glu	Glu	1	hypothetical protein
PA14_04520_402319	G	A	A	A	Gly	Ser	Ser	Ser	1	hypothetical protein
PA14_04520_402448	G	C	C	C	Asp	His	His	His	1	hypothetical protein
PA14_04520_402481	T	C	C	C	Phe	Leu	Leu	Leu	1	hypothetical protein
PA14_04520_403216	C	G	G	G	Leu	Val	Val	Val	1	hypothetical protein
PA14_04530_403738	G	A	A	A	Val	Met	Met	Met	1	hypothetical protein
PA14_04530_403757	T	C	C	C	Leu	Pro	Pro	Pro	1	hypothetical protein
PA14_04550_404261	G	C	C	C	Ser	Thr	Thr	Thr	1	glycerophosphoryl diester phosphodiesterase	glpQ
PA14_04550_404262	A	G	G	G	Ser	Gly	Gly	Gly	1	glycerophosphoryl diester phosphodiesterase	glpQ
PA14_04550_404907	C	G	G	C	His	Asp	Asp	His	1	glycerophosphoryl diester phosphodiesterase	glpQ
PA14_04550_404910	G	A	A	G	Gly	Ser	Ser	Gly	1	glycerophosphoryl diester phosphodiesterase	glpQ
PA14_04560_405755	G	T	T	T	Arg	Ser	Ser	Ser	1	hypothetical protein
PA14_04560_405760	G	A	A	A	Ser	Asn	Asn	Asn	1	hypothetical protein
PA14_04570_406393	G	G	T	T	Trp	Trp	Cys	Cys	1	hypothetical protein
PA14_04570_406416	T	T	C	C	Val	Val	Ala	Ala	1	hypothetical protein
PA14_04570_406684	T	G	G	G	Ile	Met	Met	Met	1	hypothetical protein
PA14_04570_406925	G	A	G	G	Asp	Asn	Asp	Asp	1	hypothetical protein
PA14_04570_406935	A	A	A	G	Lys	Lys	Lys	Arg	1	hypothetical protein
PA14_04570_407162	G	G	A	A	Val	Val	Met	Met	1	hypothetical protein
PA14_04570_407178	C	C	T	T	Ala	Ala	Val	Val	1	hypothetical protein
PA14_04630_410364	G	A	G	G	Ala	Thr	Ala	Ala	1	dihydroxy-acid dehydratase	ilvD
PA14_04640_412922	A	G	A	A	Gln	Arg	Gln	Gln	1	hypothetical protein
PA14_04640_413571	C	C	T	T	Pro	Pro	Ser	Ser	1	hypothetical protein
PA14_04650_414022	C	G	G	G	Asp	Glu	Glu	Glu	1	protease PfpI	pfpI
PA14_04650_414068	C	A	A	A	Ala	Asp	Asp	Asp	1	protease PfpI	pfpI
PA14_04660_414739	G	G	G	A	Val	Val	Val	Ile	1	hypothetical protein
PA14_04660_414868	A	A	A	G	Lys	Lys	Lys	Glu	1	hypothetical protein
PA14_04660_415093	A	A	A	G	Ile	Ile	Ile	Val	1	hypothetical protein
PA14_04680_416402	G	C	C	C	Lys	Asn	Asn	Asn	1	hypothetical protein
PA14_04700_417544	A	G	A	A	Lys	Arg	Lys	Lys	1	hypothetical protein
PA14_04700_418073	G	C	C	C	Gln	His	His	His	1	hypothetical protein
PA14_04700_418330	T	T	T	C	Val	Val	Val	Ala	1	hypothetical protein
PA14_04700_418371	T	T	T	C	Ser	Ser	Ser	Pro	1	hypothetical protein
PA14_04700_418379	A	A	A	C	Glu	Glu	Glu	Asp	1	hypothetical protein
PA14_04700_418423	C	C	C	T	Ala	Ala	Ala	Val	1	hypothetical protein
PA14_04730_420327	T	C	C	C	Val	Ala	Ala	Ala	1	gamma-glutamyltranspeptidase
PA14_04730_420343	G	A	A	A	Val	Ile	Ile	Ile	1	gamma-glutamyltranspeptidase
PA14_04730_420424	G	A	A	A	Gly	Ser	Ser	Ser	1	gamma-glutamyltranspeptidase
PA14_04730_420778	G	G	A	A	Asp	Asp	Asn	Asn	1	gamma-glutamyltranspeptidase
PA14_04790_423687	C	C	T	T	Ala	Ala	Val	Val	1	hypothetical protein
PA14_04790_423688	G	G	C	C	Ala	Ala	Pro	Pro	1	hypothetical protein
PA14_04810_424984	A	G	G	G	Ile	Val	Val	Val	1	aldehyde dehydrogenase
PA14_04810_425537	G	C	C	C	Glu	Asp	Asp	Asp	1	aldehyde dehydrogenase
PA14_04830_426768	C	A	A	A	Arg	Ser	Ser	Ser	1	acetyltransferase
PA14_04830_426953	C	C	A	A	Ala	Ala	Glu	Glu	1	acetyltransferase
PA14_04850_428305	G	A	G	G	Cys	Tyr	Cys	Cys	1	hypothetical protein
PA14_04870_429407	C	C	G	G	Thr	Thr	Ser	Ser	1	hypothetical protein
PA14_04870_429920	C	T	T	T	Ala	Val	Val	Val	1	hypothetical protein
PA14_04870_430080	C	A	C	C	Pro	Thr	Pro	Pro	1	hypothetical protein
PA14_05000_439982	G	C	C	C	Ala	Pro	Pro	Pro	1	tRNA (guanine-N(7)-)-methyltransferase	trmB
PA14_05000_440069	A	G	G	G	Ile	Val	Val	Val	1	tRNA (guanine-N(7)-)-methyltransferase	trmB
PA14_05010_440483	G	C	C	C	Val	Leu	Leu	Leu	1	hypothetical protein
PA14_05010_440582	T	A	A	A	Ser	Thr	Thr	Thr	1	hypothetical protein
PA14_05040_442486	G	G	A	A	Ala	Ala	Thr	Thr	1	coproporphyrinogen III oxidase
PA14_05040_442542	C	C	G	G	Ala	Ala	Gly	Gly	1	coproporphyrinogen III oxidase
PA14_05040_442728	A	G	G	G	Asp	Gly	Gly	Gly	1	coproporphyrinogen III oxidase
PA14_05040_442773	C	A	A	A	Ala	Glu	Glu	Glu	1	coproporphyrinogen III oxidase
PA14_05040_443368	A	A	A	C	Thr	Thr	Thr	Pro	1	coproporphyrinogen III oxidase
PA14_05060_444389	G	C	G	G	Ser	Thr	Ser	Ser	1	hypothetical protein
PA14_05060_444390	A	G	A	A	Ser	Gly	Ser	Ser	1	hypothetical protein
PA14_05080_445676	C	C	A	A	Thr	Thr	Asn	Asn	1	homoserine O-acetyltransferase	metX
PA14_05110_446709	A	G	G	G	Glu	Gly	Gly	Gly	1	hypothetical protein
PA14_05110_446718	G	G	C	C	Gly	Gly	Ala	Ala	1	hypothetical protein
PA14_05120_448686	A	G	G	G	Thr	Ala	Ala	Ala	1	hypothetical protein
PA14_05160_450581	G	A	G	G	Ala	Thr	Ala	Ala	1	hypothetical protein
PA14_05160_450736	T	C	C	C	Leu	Pro	Pro	Pro	1	hypothetical protein
PA14_05190_453602	A	G	G	G	Asn	Ser	Ser	Ser	1	twitching motility protein PilU	pilU
PA14_05200_454261	A	G	G	G	Thr	Ala	Ala	Ala	1	cation efflux system protein
PA14_05220_455469	T	A	A	A	Phe	Tyr	Tyr	Tyr	1	cystathionine beta-synthase
PA14_05220_456743	A	G	G	G	Thr	Ala	Ala	Ala	1	cystathionine beta-synthase
PA14_05250_458341	G	A	G	G	Arg	His	Arg	Arg	1	dihydroorotase	pyrC
PA14_05250_458575	A	A	G	G	Lys	Lys	Arg	Arg	1	dihydroorotase	pyrC
PA14_05250_459382	G	G	A	A	Gly	Gly	Asp	Asp	1	dihydroorotase	pyrC
PA14_05290_461591	G	G	C	C	Ala	Ala	Pro	Pro	1	hypothetical protein
PA14_05300_462920	T	C	C	C	Phe	Leu	Leu	Leu	1	TonB domain-containing protein
PA14_05360_466811	T	C	C	C	Val	Ala	Ala	Ala	1	twitching motility protein PilJ	pilJ
PA14_05380_468395	C	T	T	T	Ala	Val	Val	Val	1	methyltransferase PilK	pilK
PA14_05390_469119	A	G	G	G	Ser	Gly	Gly	Gly	1	ChpA	chpA
PA14_05390_470599	C	A	A	A	Ala	Glu	Glu	Glu	1	ChpA	chpA
PA14_05390_470701	G	A	A	A	Gly	Glu	Glu	Glu	1	ChpA	chpA
PA14_05390_470713	T	A	A	A	Leu	Gln	Gln	Gln	1	ChpA	chpA
PA14_05390_471040	A	G	G	G	Asp	Gly	Gly	Gly	1	ChpA	chpA
PA14_05390_471331	C	A	A	A	Ala	Glu	Glu	Glu	1	ChpA	chpA
PA14_05390_471501	C	C	A	A	Leu	Leu	Ile	Ile	1	ChpA	chpA
PA14_05390_471548	C	C	A	A	Asp	Asp	Glu	Glu	1	ChpA	chpA
PA14_05390_471854	C	G	C	C	Asp	Glu	Asp	Asp	1	ChpA	chpA
PA14_05390_471902	G	C	G	G	Glu	Asp	Glu	Glu	1	ChpA	chpA
PA14_05390_471904	A	A	G	G	Asn	Asn	Ser	Ser	1	ChpA	chpA
PA14_05390_472849	T	C	C	C	Leu	Pro	Pro	Pro	1	ChpA	chpA
PA14_05390_473286	G	G	G	T	Ala	Ala	Ala	Ser	1	ChpA	chpA
PA14_05390_473313	C	C	C	G	Leu	Leu	Leu	Val	1	ChpA	chpA
PA14_05390_473331	C	C	C	G	Pro	Pro	Pro	Ala	1	ChpA	chpA
PA14_05390_473519	C	C	G	G	Ile	Ile	Met	Met	1	ChpA	chpA
PA14_05390_474100	A	T	A	A	Gln	Leu	Gln	Gln	1	ChpA	chpA
PA14_05390_475861	A	G	G	G	Asn	Ser	Ser	Ser	1	ChpA	chpA
PA14_05400_476509	T	C	C	C	Cys	Arg	Arg	Arg	1	methylesterase
PA14_05400_477010	C	C	T	T	Pro	Pro	Ser	Ser	1	methylesterase
PA14_05410_477486	G	C	C	C	Val	Leu	Leu	Leu	1	chemotaxis protein
PA14_05420_478151	A	G	G	G	Asn	Ser	Ser	Ser	1	transcriptional regulator
PA14_05420_478245	G	T	T	T	Glu	Asp	Asp	Asp	1	transcriptional regulator
PA14_05420_478373	G	A	A	A	Gly	Glu	Glu	Glu	1	transcriptional regulator
PA14_05440_479371	G	G	C	C	Arg	Arg	Thr	Thr	1	hypothetical protein
PA14_05440_479411	A	G	A	A	Ile	Val	Ile	Ile	1	hypothetical protein
PA14_05440_479860	A	G	G	G	His	Arg	Arg	Arg	1	hypothetical protein
PA14_05440_479877	G	C	C	C	Glu	Asp	Asp	Asp	1	hypothetical protein
PA14_05440_480230	A	G	G	G	Asn	Asp	Asp	Asp	1	hypothetical protein
PA14_05440_480443	A	C	C	C	Thr	Pro	Pro	Pro	1	hypothetical protein
PA14_05450_480861	G	G	G	T	Ala	Ala	Ala	Ser	1	16S ribosomal RNA methyltransferase RsmE
PA14_05450_480915	A	A	G	G	Lys	Lys	Glu	Glu	1	16S ribosomal RNA methyltransferase RsmE
PA14_05450_480950	T	T	T	C	Val	Val	Val	Ala	1	16S ribosomal RNA methyltransferase RsmE
PA14_05450_480997	G	C	C	C	Glu	Asp	Asp	Asp	1	16S ribosomal RNA methyltransferase RsmE
PA14_05450_481428	A	G	G	G	Thr	Ala	Ala	Ala	1	16S ribosomal RNA methyltransferase RsmE
PA14_05450_481455	G	T	T	T	Ala	Ser	Ser	Ser	1	16S ribosomal RNA methyltransferase RsmE
PA14_05460_482084	A	G	A	G	Ile	Val	Ile	Val	1	adenosylmethionine-8-amino-7-oxononanoate aminotransferase	bioA
PA14_05460_482330	A	G	G	G	Ile	Val	Val	Val	1	adenosylmethionine-8-amino-7-oxononanoate aminotransferase	bioA
PA14_05480_484311	G	G	C	C	Gly	Gly	Ala	Ala	1	hypothetical protein
PA14_05520_486124	A	T	A	A	Glu	Val	Glu	Glu	1	multidrug resistance operon repressor MexR	mexR
PA14_05530_486961	A	A	G	G	Ile	Ile	Val	Val	1	RND multidrug efflux membrane fusion protein MexA	mexA
PA14_05560_492861	A	G	G	G	Ser	Gly	Gly	Gly	1	ATP-dependent RNA helicase
PA14_05560_492978	G	A	G	G	Gly	Ser	Gly	Gly	1	ATP-dependent RNA helicase
PA14_05580_495418	G	G	A	A	Asp	Asp	Asn	Asn	1	hypothetical protein
PA14_05590_496536	G	G	A	A	Gly	Gly	Asp	Asp	1	5	metF
PA14_05600_496986	G	A	A	A	Ser	Asn	Asn	Asn	1	hypothetical protein
PA14_05600_497332	A	G	A	A	Thr	Ala	Thr	Thr	1	hypothetical protein
PA14_05620_497789	T	C	C	C	Tyr	His	His	His	1	S-adenosyl-L-homocysteine hydrolase	sahH
PA14_05630_499396	T	C	T	T	Val	Ala	Val	Val	1	hypothetical protein
PA14_05630_499419	G	A	G	G	Val	Met	Val	Val	1	hypothetical protein
PA14_05640_499788	G	T	T	T	Trp	Leu	Leu	Leu	1	hypothetical protein
PA14_05640_501123	G	G	A	A	Arg	Arg	Gln	Gln	1	hypothetical protein
PA14_05650_502113	G	A	G	G	Gly	Ser	Gly	Gly	1	hypothetical protein
PA14_05650_502308	A	T	A	A	Ile	Phe	Ile	Ile	1	hypothetical protein
PA14_05650_502386	G	G	C	C	Glu	Glu	Gln	Gln	1	hypothetical protein
PA14_05650_502770	C	C	T	T	Leu	Leu	Phe	Phe	1	hypothetical protein
PA14_05690_504203	G	A	G	G	Val	Ile	Val	Val	1	cytosine deaminase	codA
PA14_05700_505568	T	A	T	T	Ile	Asn	Ile	Ile	1	cytosine permease	codB
PA14_05740_507012	G	A	G	G	Ser	Asn	Ser	Ser	1	dihydropyrimidine dehydrogenase
PA14_05750_508383	A	A	G	G	Thr	Thr	Ala	Ala	1	oxidoreductase
PA14_05750_508444	A	C	A	A	Gln	His	Gln	Gln	1	oxidoreductase
PA14_05750_508949	T	C	C	C	Val	Ala	Ala	Ala	1	oxidoreductase
PA14_05770_509592	A	G	A	A	Gln	Arg	Gln	Gln	1	phenylhydantoinase	dhT
PA14_05775_511171	G	A	G	G	Ser	Asn	Ser	Ser	1	hypothetical protein
PA14_05790_512275	A	T	A	A	Glu	Asp	Glu	Glu	1	transporter
PA14_05810_514078	G	G	A	A	Arg	Arg	His	His	1	allantoate amidohydrolase	amaB
PA14_05810_514331	C	C	A	A	Asn	Asn	Lys	Lys	1	allantoate amidohydrolase	amaB
PA14_05870_519289	A	G	A	A	Gln	Arg	Gln	Gln	1	phosphate transporter
PA14_05870_519340	G	A	G	G	Gly	Asp	Gly	Gly	1	phosphate transporter
PA14_05870_519410	G	C	G	G	Glu	Gln	Glu	Glu	1	phosphate transporter
PA14_05870_520352	A	G	A	A	Thr	Ala	Thr	Thr	1	phosphate transporter
PA14_05870_520433	C	T	C	C	Leu	Phe	Leu	Leu	1	phosphate transporter
PA14_05880_520919	C	T	C	C	Pro	Leu	Pro	Pro	1	membrane-bound protease
PA14_05880_521480	G	G	A	A	Arg	Arg	Lys	Lys	1	membrane-bound protease
PA14_05880_521782	C	G	G	G	Leu	Val	Val	Val	1	membrane-bound protease
PA14_05880_522116	T	A	T	T	Leu	Gln	Leu	Leu	1	membrane-bound protease
PA14_05910_523346	C	T	T	T	His	Tyr	Tyr	Tyr	1	periplasmic transport system
PA14_05910_523565	A	G	A	A	Ser	Gly	Ser	Ser	1	periplasmic transport system
PA14_05910_523792	A	A	C	C	Glu	Glu	Asp	Asp	1	periplasmic transport system
PA14_05950_527087	A	G	G	G	Lys	Arg	Arg	Arg	1	ATP-dependent RNA helicase DbpA	dbpA
PA14_05970_528616	A	G	A	A	Lys	Arg	Lys	Lys	1	hypothetical protein
PA14_05970_528918	A	A	G	G	Ser	Ser	Gly	Gly	1	hypothetical protein
PA14_05990_529693	G	A	A	A	Ser	Asn	Asn	Asn	1	EmrB/QacA family drug resistance transporter
PA14_06000_532215	T	C	T	T	Val	Ala	Val	Val	1	ClpA/B protease ATP binding subunit
PA14_06000_532545	A	G	G	G	Lys	Arg	Arg	Arg	1	ClpA/B protease ATP binding subunit
PA14_06000_532800	A	C	A	A	Asp	Ala	Asp	Asp	1	ClpA/B protease ATP binding subunit
PA14_06000_533639	A	A	A	G	Thr	Thr	Thr	Ala	1	ClpA/B protease ATP binding subunit
PA14_06060_536183	T	C	C	C	Val	Ala	Ala	Ala	1	DNA-binding response regulator CreB	creB
PA14_06070_537226	C	C	C	G	Ala	Ala	Ala	Gly	1	sensory histidine kinase CreC	creC
PA14_06070_537946	C	T	T	T	Ala	Val	Val	Val	1	sensory histidine kinase CreC	creC
PA14_06080_539285	A	A	G	G	Ile	Ile	Val	Val	1	hypothetical protein	creD
PA14_06080_539463	C	T	T	T	Ala	Val	Val	Val	1	hypothetical protein	creD
PA14_06080_539615	C	C	T	T	Leu	Leu	Phe	Phe	1	hypothetical protein	creD
PA14_06080_539631	A	C	C	C	Asp	Ala	Ala	Ala	1	hypothetical protein	creD
PA14_06120_540317	A	G	A	G	Ser	Gly	Ser	Gly	1	hypothetical protein
PA14_06120_540340	C	G	C	G	Ala	Gly	Ala	Gly	1	hypothetical protein
PA14_06120_540371	G	G	G	A	Ala	Ala	Ala	Thr	1	hypothetical protein
PA14_06120_540416	A	A	T	T	Thr	Thr	Ser	Ser	1	hypothetical protein
PA14_06120_540566	G	A	G	G	Gly	Ser	Gly	Gly	1	hypothetical protein
PA14_06130_540898	C	T	C	C	Ala	Val	Ala	Ala	1	hypothetical protein
PA14_06130_541017	G	G	T	T	Gln	Gln	His	His	1	hypothetical protein
PA14_06130_541144	G	A	A	A	Arg	Gln	Gln	Gln	1	hypothetical protein
PA14_06130_541694	C	T	T	T	Leu	Phe	Phe	Phe	1	hypothetical protein
PA14_06150_542242	T	C	C	C	Tyr	His	His	His	1	hypothetical protein
PA14_06160_543121	G	A	A	A	Ala	Thr	Thr	Thr	1	hydroxamate-type ferrisiderophore receptor
PA14_06160_543235	G	G	G	T	Ala	Ala	Ala	Ser	1	hydroxamate-type ferrisiderophore receptor
PA14_06160_543244	T	A	T	T	Leu	Met	Leu	Leu	1	hydroxamate-type ferrisiderophore receptor
PA14_06160_544334	C	G	C	C	Asp	Glu	Asp	Asp	1	hydroxamate-type ferrisiderophore receptor
PA14_06160_544354	A	G	A	G	Ile	Val	Ile	Val	1	hydroxamate-type ferrisiderophore receptor
PA14_06160_544456	A	G	A	G	Thr	Ala	Thr	Ala	1	hydroxamate-type ferrisiderophore receptor
PA14_06160_544666	A	A	A	T	Thr	Thr	Thr	Ser	1	hydroxamate-type ferrisiderophore receptor
PA14_06170_545485	G	A	G	G	Arg	Gln	Arg	Arg	1	transmembrane sensor
PA14_06170_545566	C	C	A	A	Ala	Ala	Glu	Glu	1	transmembrane sensor
PA14_06170_545605	G	A	A	A	Arg	Gln	Gln	Gln	1	transmembrane sensor
PA14_06170_545698	T	T	G	G	Leu	Leu	Trp	Trp	1	transmembrane sensor
PA14_06190_547248	C	T	C	T	Ala	Val	Ala	Val	1	glutathione S-transferase
PA14_06190_547366	C	C	G	G	His	His	Gln	Gln	1	glutathione S-transferase
PA14_06200_547967	C	G	G	G	His	Gln	Gln	Gln	1	hypothetical protein
PA14_06230_549156	C	G	G	G	Arg	Gly	Gly	Gly	1	permease
PA14_06230_550373	G	A	G	G	Arg	His	Arg	Arg	1	permease
PA14_06230_550398	A	C	C	C	Thr	Pro	Pro	Pro	1	permease
PA14_06240_551029	T	C	T	C	Phe	Ser	Phe	Ser	1	LysR family transcriptional regulator
PA14_06240_551163	A	A	A	C	Glu	Glu	Glu	Asp	1	LysR family transcriptional regulator
PA14_06240_551176	A	G	A	G	Gln	Arg	Gln	Arg	1	LysR family transcriptional regulator
PA14_06260_552836	A	A	A	G	Met	Met	Met	Val	1	LysR family transcriptional regulator
PA14_06260_552908	C	C	C	T	Pro	Pro	Pro	Ser	1	LysR family transcriptional regulator
PA14_06260_553328	G	T	T	T	Ala	Ser	Ser	Ser	1	LysR family transcriptional regulator
PA14_06270_553879	C	T	C	C	Leu	Phe	Leu	Leu	1	hydrolase
PA14_06270_554073	T	G	T	G	Asp	Glu	Asp	Glu	1	hydrolase
PA14_06270_554314	A	A	G	G	Thr	Thr	Ala	Ala	1	hydrolase
PA14_06270_554347	C	T	C	C	Pro	Ser	Pro	Pro	1	hydrolase
PA14_06270_554420	C	C	A	A	Ala	Ala	Asp	Asp	1	hydrolase
PA14_06280_554635	A	G	G	G	Ile	Val	Val	Val	1	hypothetical protein
PA14_06280_554687	A	G	G	G	Asn	Ser	Ser	Ser	1	hypothetical protein
PA14_06300_557716	A	G	A	A	Gln	Arg	Gln	Gln	1	GNAT family acetyltransferase
PA14_06300_557850	G	G	A	A	Asp	Asp	Asn	Asn	1	GNAT family acetyltransferase
PA14_06320_559430	G	T	T	T	Leu	Phe	Phe	Phe	1	hypothetical protein
PA14_06320_559571	C	A	C	C	Ser	Arg	Ser	Ser	1	hypothetical protein
PA14_06330_560421	C	G	C	C	Asp	Glu	Asp	Asp	1	serine/threonine protein kinase
PA14_06330_560909	G	T	T	T	Ala	Ser	Ser	Ser	1	serine/threonine protein kinase
PA14_06350_562186	C	C	C	T	Leu	Leu	Leu	Phe	1	hypothetical protein
PA14_06350_562216	T	T	T	G	Phe	Phe	Phe	Val	1	hypothetical protein
PA14_06350_562248	A	A	A	G	His	His	His	Arg	1	hypothetical protein
PA14_06350_562288	A	A	A	G	Thr	Thr	Thr	Ala	1	hypothetical protein
PA14_06350_562383	T	T	C	C	Val	Val	Ala	Ala	1	hypothetical protein
PA14_06360_562524	T	T	C	C	Cys	Cys	Arg	Arg	1	phosphoribosyl transferase
PA14_06360_562698	A	A	T	T	Ser	Ser	Cys	Cys	1	phosphoribosyl transferase
PA14_06360_563085	C	C	G	G	Pro	Pro	Ala	Ala	1	phosphoribosyl transferase
PA14_06390_563501	G	G	A	A	Gly	Gly	Asp	Asp	1	hypothetical protein
PA14_06400_564300	C	A	A	A	Asp	Glu	Glu	Glu	1	LysR family transcriptional regulator
PA14_06420_564714	T	T	T	C	Phe	Phe	Phe	Leu	1	hypothetical protein
PA14_06420_565075	C	C	T	T	Ala	Ala	Val	Val	1	hypothetical protein
PA14_06430_565778	C	C	T	T	Thr	Thr	Ile	Ile	1	hypothetical protein
PA14_06450_565972	G	C	C	C	Glu	Asp	Asp	Asp	1	acetyl-CoA carboxylase biotin carboxylase subunit
PA14_06450_566119	T	G	T	T	Asp	Glu	Asp	Asp	1	acetyl-CoA carboxylase biotin carboxylase subunit
PA14_06450_566217	A	G	A	G	Asp	Gly	Asp	Gly	1	acetyl-CoA carboxylase biotin carboxylase subunit
PA14_06450_566405	T	T	C	C	Phe	Phe	Leu	Leu	1	acetyl-CoA carboxylase biotin carboxylase subunit
PA14_06450_566834	G	G	A	A	Ala	Ala	Thr	Thr	1	acetyl-CoA carboxylase biotin carboxylase subunit
PA14_06460_567234	G	G	T	T	Ala	Ala	Ser	Ser	1	hypothetical protein
PA14_06460_567288	G	G	G	A	Ala	Ala	Ala	Thr	1	hypothetical protein
PA14_06460_567372	G	G	G	C	Glu	Glu	Glu	Gln	1	hypothetical protein
PA14_06460_567406	C	C	C	T	Ala	Ala	Ala	Val	1	hypothetical protein
PA14_06460_568021	G	A	G	A	Arg	His	Arg	His	1	hypothetical protein
PA14_06480_568291	G	A	G	G	Ala	Thr	Ala	Ala	1	hydrolase
PA14_06480_568922	C	G	C	C	Ala	Gly	Ala	Ala	1	hydrolase
PA14_06500_569667	A	A	A	C	Glu	Glu	Glu	Asp	1	biotin synthase	bioB
PA14_06500_569734	T	C	C	C	Tyr	His	His	His	1	biotin synthase	bioB
PA14_06500_569860	A	T	A	A	Met	Leu	Met	Met	1	biotin synthase	bioB
PA14_06510_571416	C	C	G	G	Ser	Ser	Arg	Arg	1	8-amino-7-oxononanoate synthase	bioF
PA14_06510_571436	A	G	A	A	His	Arg	His	His	1	8-amino-7-oxononanoate synthase	bioF
PA14_06530_572558	G	C	C	C	Val	Leu	Leu	Leu	1	biotin biosynthesis protein bioH
PA14_06530_572660	A	G	G	G	Ser	Gly	Gly	Gly	1	biotin biosynthesis protein bioH
PA14_06540_572709	G	T	T	T	Ala	Ser	Ser	Ser	1	biotin synthesis protein BioC
PA14_06540_572758	G	G	A	A	Arg	Arg	Gln	Gln	1	biotin synthesis protein BioC
PA14_06540_572901	C	C	C	T	His	His	His	Tyr	1	biotin synthesis protein BioC
PA14_06540_573315	G	C	G	G	Val	Leu	Val	Val	1	biotin synthesis protein BioC
PA14_06570_573840	G	G	A	A	Ala	Ala	Thr	Thr	1	dithiobiotin synthetase	bioD
PA14_06570_574159	C	C	A	A	Ala	Ala	Glu	Glu	1	dithiobiotin synthetase	bioD
PA14_06620_577257	T	G	G	G	Ser	Ala	Ala	Ala	1	acyl-CoA dehydrogenase
PA14_06640_579274	G	G	A	A	Ala	Ala	Thr	Thr	1	acyl-CoA dehydrogenase
PA14_06640_579518	A	G	G	G	Lys	Arg	Arg	Arg	1	acyl-CoA dehydrogenase
PA14_06650_581428	T	C	C	C	Val	Ala	Ala	Ala	1	c-type cytochrome	nirN
PA14_06650_581723	A	A	G	G	Asn	Asn	Asp	Asp	1	c-type cytochrome	nirN
PA14_06650_582254	A	A	G	G	Asn	Asn	Asp	Asp	1	c-type cytochrome	nirN
PA14_06650_582287	G	G	A	A	Ala	Ala	Thr	Thr	1	c-type cytochrome	nirN
PA14_06660_582718	T	G	G	G	Ser	Ala	Ala	Ala	1	uroporphyrin-III c-methyltransferase	nirE
PA14_06660_583035	C	G	C	C	Ala	Gly	Ala	Ala	1	uroporphyrin-III c-methyltransferase	nirE
PA14_06670_584525	G	A	A	A	Ala	Thr	Thr	Thr	1	heme d1 biosynthesis protein NirJ	nirJ
PA14_06700_585755	T	C	C	C	Val	Ala	Ala	Ala	1	heme d1 biosynthesis protein NirL	nirL
PA14_06720_587139	G	G	A	A	Gly	Gly	Asp	Asp	1	heme d1 biosynthesis protein NirF	nirF
PA14_06750_589703	C	A	A	A	Asp	Glu	Glu	Glu	1	nitrite reductase	nirS
PA14_06750_589945	A	G	G	G	Thr	Ala	Ala	Ala	1	nitrite reductase	nirS
PA14_06750_590055	T	T	C	C	Val	Val	Ala	Ala	1	nitrite reductase	nirS
PA14_06770_590792	A	T	A	A	Asp	Val	Asp	Asp	1	regulatory protein NirQ	nirQ
PA14_06770_590811	C	G	G	G	His	Gln	Gln	Gln	1	regulatory protein NirQ	nirQ
PA14_06770_590851	G	A	A	A	Ala	Thr	Thr	Thr	1	regulatory protein NirQ	nirQ
PA14_06800_591693	G	A	A	A	Ala	Thr	Thr	Thr	1	hypothetical protein
PA14_06830_593116	G	A	A	A	Val	Ile	Ile	Ile	1	nitric-oxide reductase subunit B	norB
PA14_06840_594568	G	C	C	C	Glu	Asp	Asp	Asp	1	dinitrification protein NorD
PA14_06840_595389	A	T	T	T	Glu	Val	Val	Val	1	dinitrification protein NorD
PA14_06860_595683	T	C	C	C	Val	Ala	Ala	Ala	1	hypothetical protein
PA14_06920_598949	C	A	A	A	Ala	Glu	Glu	Glu	1	class III pyridoxal phosphate-dependent aminotransferase
PA14_06930_600484	T	T	A	A	Phe	Phe	Tyr	Tyr	1	glutamine amidotransferase
PA14_06950_602268	G	A	A	A	Cys	Tyr	Tyr	Tyr	1	LuxR family transcriptional regulator
PA14_06950_602286	T	C	C	C	Val	Ala	Ala	Ala	1	LuxR family transcriptional regulator
PA14_06960_603555	C	C	G	G	Asp	Asp	Glu	Glu	1	hypothetical protein
PA14_06960_603587	C	A	A	A	Ala	Glu	Glu	Glu	1	hypothetical protein
PA14_06960_603890	G	A	A	A	Ser	Asn	Asn	Asn	1	hypothetical protein
PA14_06970_604777	C	T	T	T	Thr	Ile	Ile	Ile	1	Cro/CI family transcriptional regulator
PA14_06980_605278	G	A	G	G	Gly	Ser	Gly	Gly	1	hypothetical protein
PA14_06980_605683	G	C	G	G	Ala	Pro	Ala	Ala	1	hypothetical protein
PA14_06980_605756	C	A	C	C	Asp	Glu	Asp	Asp	1	hypothetical protein
PA14_06980_605763	G	G	A	A	Ser	Ser	Asn	Asn	1	hypothetical protein
PA14_07000_606984	T	T	C	C	Val	Val	Ala	Ala	1	disulfide bond formation protein	dsbB1
PA14_07010_608247	C	C	C	T	Ala	Ala	Ala	Val	1	hypothetical protein
PA14_07040_610070	A	G	G	G	Thr	Ala	Ala	Ala	1	hypothetical protein
PA14_07040_610073	A	G	G	G	Thr	Ala	Ala	Ala	1	hypothetical protein
PA14_07040_610103	T	G	G	G	Ser	Ala	Ala	Ala	1	hypothetical protein
PA14_07050_610500	A	A	C	C	Thr	Thr	Pro	Pro	1	hypothetical protein
PA14_07050_610590	A	A	T	T	Thr	Thr	Ser	Ser	1	hypothetical protein
PA14_07050_610629	C	T	C	C	Arg	Trp	Arg	Arg	1	hypothetical protein
PA14_07050_610845	C	T	T	T	Pro	Ser	Ser	Ser	1	hypothetical protein
PA14_07050_610938	A	G	G	G	Thr	Ala	Ala	Ala	1	hypothetical protein
PA14_07050_610966	A	G	G	G	Glu	Gly	Gly	Gly	1	hypothetical protein
PA14_07050_611155	C	A	A	A	Ala	Asp	Asp	Asp	1	hypothetical protein
PA14_07050_611332	C	T	C	T	Ala	Val	Ala	Val	1	hypothetical protein
PA14_07060_611516	C	G	C	G	Leu	Val	Leu	Val	1	hypothetical protein
PA14_07060_611671	G	A	G	A	Arg	Gln	Arg	Gln	1	hypothetical protein
PA14_07060_611871	T	G	G	G	Asp	Glu	Glu	Glu	1	hypothetical protein
PA14_07070_612448	C	C	C	T	Ala	Ala	Ala	Val	1	hypothetical protein
PA14_07070_612465	T	T	T	A	Ser	Ser	Ser	Thr	1	hypothetical protein
PA14_07070_612738	A	A	G	G	Ile	Ile	Val	Val	1	hypothetical protein
PA14_07070_612942	G	G	G	A	Ala	Ala	Ala	Thr	1	hypothetical protein
PA14_07070_612982	G	A	A	A	Arg	His	His	His	1	hypothetical protein
PA14_07070_613144	T	C	C	C	Val	Ala	Ala	Ala	1	hypothetical protein
PA14_07070_613321	T	C	C	C	Val	Ala	Ala	Ala	1	hypothetical protein
PA14_07070_613581	A	A	G	G	Met	Met	Val	Val	1	hypothetical protein
PA14_07130_617026	A	T	A	A	Thr	Ser	Thr	Thr	1	transketolase	tktA
PA14_07130_617683	A	G	A	A	Ile	Val	Ile	Ile	1	transketolase	tktA
PA14_07140_618193	C	C	T	T	Ala	Ala	Val	Val	1	hypothetical protein
PA14_07140_618462	G	A	A	A	Ala	Thr	Thr	Thr	1	hypothetical protein
PA14_07140_618471	G	A	A	A	Ala	Thr	Thr	Thr	1	hypothetical protein
PA14_07140_618535	C	C	C	T	Ala	Ala	Ala	Val	1	hypothetical protein
PA14_07140_618567	T	T	T	C	Ser	Ser	Ser	Pro	1	hypothetical protein
PA14_07140_618664	A	A	G	G	Asp	Asp	Gly	Gly	1	hypothetical protein
PA14_07140_619143	A	G	G	G	Thr	Ala	Ala	Ala	1	hypothetical protein
PA14_07150_619565	G	A	A	A	Arg	Lys	Lys	Lys	1	hypothetical protein
PA14_07150_619566	A	G	G	G	Arg	Gly	Gly	Gly	1	hypothetical protein
PA14_07150_619889	A	A	A	T	Tyr	Tyr	Tyr	Phe	1	hypothetical protein
PA14_07150_619918	T	T	T	A	Asp	Asp	Asp	Glu	1	hypothetical protein
PA14_07190_621791	G	G	A	A	Gly	Gly	Asp	Asp	1	phosphoglycerate kinase	pgk
PA14_07210_622876	C	C	C	T	Leu	Leu	Leu	Phe	1	hypothetical protein
PA14_07210_622885	C	C	C	T	Leu	Leu	Leu	Phe	1	hypothetical protein
PA14_07240_624675	G	G	A	A	Arg	Arg	Gln	Gln	1	hypothetical protein
PA14_07240_624816	C	T	T	T	Thr	Met	Met	Met	1	hypothetical protein
PA14_07240_624905	A	G	G	G	Thr	Ala	Ala	Ala	1	hypothetical protein
PA14_07250_625011	A	C	C	C	Gln	His	His	His	1	hypothetical protein
PA14_07250_625379	A	G	G	G	Ile	Val	Val	Val	1	hypothetical protein
PA14_07250_625468	T	G	T	G	Val	Gly	Val	Gly	1	hypothetical protein
PA14_07250_625559	A	A	A	G	Lys	Lys	Lys	Glu	1	hypothetical protein
PA14_07260_626294	A	G	G	G	Lys	Arg	Arg	Arg	1	hypothetical protein
PA14_07280_626597	A	A	G	G	Thr	Thr	Ala	Ala	1	hypothetical protein
PA14_07280_626737	G	G	G	A	Ser	Ser	Ser	Asn	1	hypothetical protein
PA14_07280_627100	G	A	G	G	Arg	His	Arg	Arg	1	hypothetical protein
PA14_07340_630652	T	T	C	C	Ser	Ser	Pro	Pro	1	transcriptional regulator
PA14_07340_630822	T	A	A	A	Ile	Asn	Asn	Asn	1	transcriptional regulator
PA14_07340_631383	C	C	G	G	Ala	Ala	Gly	Gly	1	transcriptional regulator
PA14_07360_632252	A	G	A	A	Thr	Ala	Thr	Thr	1	hypothetical protein
PA14_07360_632311	G	C	G	G	Gly	Ala	Gly	Gly	1	hypothetical protein
PA14_07400_633564	A	G	G	G	Thr	Ala	Ala	Ala	1	hypothetical protein
PA14_07400_633621	C	A	C	C	Leu	Met	Leu	Leu	1	hypothetical protein
PA14_07400_633728	A	G	A	A	His	Arg	His	His	1	hypothetical protein
PA14_07400_633765	C	C	A	A	Arg	Arg	Ser	Ser	1	hypothetical protein
PA14_07400_633792	A	C	C	C	Thr	Pro	Pro	Pro	1	hypothetical protein
PA14_07410_634134	A	G	G	G	Gln	Arg	Arg	Arg	1	hypothetical protein
PA14_07420_634274	A	G	A	A	Asn	Asp	Asn	Asn	1	hypothetical protein
PA14_07420_634304	C	G	G	G	Gln	Glu	Glu	Glu	1	hypothetical protein
PA14_07420_634360	C	G	G	G	Ala	Gly	Gly	Gly	1	hypothetical protein
PA14_07420_634588	G	A	A	A	Ser	Asn	Asn	Asn	1	hypothetical protein
PA14_07420_634646	A	G	G	G	Thr	Ala	Ala	Ala	1	hypothetical protein
PA14_07420_634654	G	G	A	A	Arg	Arg	His	His	1	hypothetical protein
PA14_07430_634986	A	G	G	G	Thr	Ala	Ala	Ala	1	hypothetical protein
PA14_07430_635079	A	G	G	G	Ser	Gly	Gly	Gly	1	hypothetical protein
PA14_07430_635267	G	A	A	A	Ser	Asn	Asn	Asn	1	hypothetical protein
PA14_07430_635807	T	C	C	C	Val	Ala	Ala	Ala	1	hypothetical protein
PA14_07430_636873	C	C	T	T	Arg	Arg	Trp	Trp	1	hypothetical protein
PA14_07430_636893	C	C	G	G	Thr	Thr	Arg	Arg	1	hypothetical protein
PA14_07430_636968	G	A	G	G	Ser	Asn	Ser	Ser	1	hypothetical protein
PA14_07430_637173	A	G	A	A	Thr	Ala	Thr	Thr	1	hypothetical protein
PA14_07430_637293	G	A	G	G	Ala	Thr	Ala	Ala	1	hypothetical protein
PA14_07440_638346	C	T	C	C	Thr	Ile	Thr	Thr	1	hypothetical protein
PA14_07440_638419	T	T	C	C	Phe	Phe	Leu	Leu	1	hypothetical protein
PA14_07440_638489	A	A	C	C	Gln	Gln	His	His	1	hypothetical protein
PA14_07450_638772	G	G	A	A	Gly	Gly	Arg	Arg	1	hypothetical protein
PA14_07450_638881	C	C	C	G	Asp	Asp	Asp	Glu	1	hypothetical protein
PA14_07450_639297	A	A	A	C	Ser	Ser	Ser	Arg	1	hypothetical protein
PA14_07450_639486	A	A	C	C	Ser	Ser	Arg	Arg	1	hypothetical protein
PA14_07460_640217	A	A	A	C	Ser	Ser	Ser	Arg	1	hypothetical protein
PA14_07480_641494	A	G	A	A	His	Arg	His	His	1	reverse transcriptase
PA14_07500_643801	A	T	T	T	Gln	Leu	Leu	Leu	1	hypothetical protein
PA14_07500_643930	G	A	A	A	Gly	Glu	Glu	Glu	1	hypothetical protein
PA14_07500_644319	A	C	C	C	Glu	Asp	Asp	Asp	1	hypothetical protein
PA14_07500_644575	G	G	A	A	Ser	Ser	Asn	Asn	1	hypothetical protein
PA14_07500_645688	A	G	G	G	Asn	Ser	Ser	Ser	1	hypothetical protein
PA14_07500_645719	G	G	T	T	Gly	Gly	Cys	Cys	1	hypothetical protein
PA14_07500_645860	G	A	A	A	Ala	Thr	Thr	Thr	1	hypothetical protein
PA14_07500_646192	G	A	G	G	Ser	Asn	Ser	Ser	1	hypothetical protein
PA14_07500_646685	C	C	A	A	Pro	Pro	Thr	Thr	1	hypothetical protein
PA14_07500_646852	T	T	C	C	Leu	Leu	Pro	Pro	1	hypothetical protein
PA14_07500_646883	A	G	A	A	Ser	Gly	Ser	Ser	1	hypothetical protein
PA14_07500_646886	G	A	G	G	Val	Ile	Val	Val	1	hypothetical protein
PA14_07500_647023	G	G	A	A	Gly	Gly	Asp	Asp	1	hypothetical protein
PA14_07530_649683	G	T	G	G	Gly	Val	Gly	Gly	1	DNA primase	dnaG
PA14_07530_650586	A	A	A	C	Asn	Asn	Asn	Thr	1	DNA primase	dnaG
PA14_07550_651350	A	G	G	G	Asn	Asp	Asp	Asp	1	hypothetical protein
PA14_07570_652427	G	A	A	A	Val	Met	Met	Met	1	DNA-binding/iron metalloprotein/AP endonuclease	gcp
PA14_07570_652607	G	A	A	A	Val	Met	Met	Met	1	DNA-binding/iron metalloprotein/AP endonuclease	gcp
PA14_07570_652701	G	T	T	T	Arg	Leu	Leu	Leu	1	DNA-binding/iron metalloprotein/AP endonuclease	gcp
PA14_07600_654298	G	A	G	A	Arg	His	Arg	His	1	2-amino-4-hydroxy-6- hydroxymethyldihydropteridine pyrophosphokinase
PA14_07600_654322	G	C	G	C	Gly	Ala	Gly	Ala	1	2-amino-4-hydroxy-6- hydroxymethyldihydropteridine pyrophosphokinase
PA14_07620_655473	C	T	C	C	Ala	Val	Ala	Ala	1	multifunctional tRNA nucleotidyl transferase/2'3'-cyclic phosphodiesterase/2'nucleotidase/phosphatase	cca
PA14_07620_655531	A	G	A	A	Ile	Val	Ile	Ile	1	multifunctional tRNA nucleotidyl transferase/2'3'-cyclic phosphodiesterase/2'nucleotidase/phosphatase	cca
PA14_07630_656068	T	C	C	C	Val	Ala	Ala	Ala	1	hypothetical protein
PA14_07630_656444	G	A	G	G	Ala	Thr	Ala	Ala	1	hypothetical protein
PA14_07630_656446	G	A	G	G	Ser	Asn	Ser	Ser	1	hypothetical protein
PA14_07740_664587	A	A	G	G	Ile	Ile	Val	Val	1	4-hydroxythreonine-4-phosphate dehydrogenase	pdxA
PA14_07740_664764	G	T	T	T	Ala	Ser	Ser	Ser	1	4-hydroxythreonine-4-phosphate dehydrogenase	pdxA
PA14_07740_665085	G	A	G	G	Val	Ile	Val	Val	1	4-hydroxythreonine-4-phosphate dehydrogenase	pdxA
PA14_07740_665148	T	G	G	G	Tyr	Asp	Asp	Asp	1	4-hydroxythreonine-4-phosphate dehydrogenase	pdxA
PA14_07770_669035	G	A	A	A	Arg	Lys	Lys	Lys	1	organic solvent tolerance protein OstA	ostA
PA14_07770_669119	G	C	C	C	Ser	Thr	Thr	Thr	1	organic solvent tolerance protein OstA	ostA
PA14_07780_670006	C	A	A	A	Gln	Lys	Lys	Lys	1	hypothetical protein
PA14_07780_670223	G	A	A	A	Ser	Asn	Asn	Asn	1	hypothetical protein
PA14_07790_671085	T	C	T	T	Tyr	His	Tyr	Tyr	1	nucleotidyl transferase
PA14_07800_671273	G	G	A	A	Arg	Arg	His	His	1	hypothetical protein
PA14_07800_671394	G	G	A	A	Met	Met	Ile	Ile	1	hypothetical protein
PA14_07810_672558	G	C	G	G	Glu	Gln	Glu	Glu	1	hypothetical protein
PA14_07810_672950	C	C	T	T	Ala	Ala	Val	Val	1	hypothetical protein
PA14_07820_673164	T	T	G	G	Phe	Phe	Cys	Cys	1	histidine kinase
PA14_07820_673640	A	G	G	G	Ser	Gly	Gly	Gly	1	histidine kinase
PA14_07820_674607	T	G	G	G	Leu	Arg	Arg	Arg	1	histidine kinase
PA14_07820_675521	A	G	A	A	Ser	Gly	Ser	Ser	1	histidine kinase
PA14_07850_677057	C	G	G	G	Pro	Arg	Arg	Arg	1	ABC transporter substrate-binding protein
PA14_07850_677258	G	A	G	A	Ser	Asn	Ser	Asn	1	ABC transporter substrate-binding protein
PA14_07870_679574	A	G	G	G	Gln	Arg	Arg	Arg	1	ABC transporter substrate-binding protein
PA14_07890_679960	A	G	G	G	Thr	Ala	Ala	Ala	1	ABC transporter permease
PA14_07890_680233	G	A	A	A	Ala	Thr	Thr	Thr	1	ABC transporter permease
PA14_07890_680413	A	A	G	G	Ser	Ser	Gly	Gly	1	ABC transporter permease
PA14_07900_682109	C	G	G	G	Ala	Gly	Gly	Gly	1	ABC transporter permease
PA14_07940_684048	A	G	A	A	Met	Val	Met	Met	1	anthranilate synthase component I	trpE
PA14_07950_685495	A	A	A	C	Gln	Gln	Gln	Pro	1	transcriptional regulator PrtN	prtN
PA14_07950_685511	A	A	A	G	Ser	Ser	Ser	Gly	1	transcriptional regulator PrtN	prtN
PA14_07950_685772	A	T	T	T	Thr	Ser	Ser	Ser	1	transcriptional regulator PrtN	prtN
PA14_07960_686429	A	G	G	G	Thr	Ala	Ala	Ala	1	transcriptional regulator PrtR	prtR
PA14_07980_687571	A	A	C	C	Asn	Asn	Thr	Thr	1	hypothetical protein
PA14_07980_687709	T	T	C	C	Val	Val	Ala	Ala	1	hypothetical protein
PA14_07990_688147	G	G	T	G	Cys	Cys	Phe	Cys	1	hypothetical protein
PA14_07990_688510	G	A	G	G	Gly	Asp	Gly	Gly	1	hypothetical protein
PA14_08000_688851	G	C	G	G	Glu	Gln	Glu	Glu	1	hypothetical protein
PA14_08010_689258	G	A	G	G	Val	Ile	Val	Val	1	hypothetical protein
PA14_08030_690168	G	C	G	G	Glu	Gln	Glu	Glu	1	phage baseplate assembly protein
PA14_08030_690624	G	A	G	G	Ala	Thr	Ala	Ala	1	phage baseplate assembly protein
PA14_08040_691072	A	C	A	A	Asn	His	Asn	Asn	1	phage tail protein
PA14_08050_691671	T	C	T	T	Val	Ala	Val	Val	1	tail fiber protein
PA14_08050_691962	G	A	G	G	Gly	Asp	Gly	Gly	1	tail fiber protein
PA14_08050_692492	A	G	A	A	Thr	Ala	Thr	Thr	1	tail fiber protein
PA14_08070_694674	G	C	G	G	Lys	Asn	Lys	Lys	1	phage tail sheath protein
PA14_08070_694768	A	G	A	A	Ile	Val	Ile	Ile	1	phage tail sheath protein
PA14_08090_695465	A	G	A	A	Asn	Ser	Asn	Asn	1	phage tail tube protein
PA14_08120_696335	A	C	A	A	Asp	Ala	Asp	Asp	1	tail length determinator protein
PA14_08120_696806	G	A	G	G	Ser	Asn	Ser	Ser	1	tail length determinator protein
PA14_08120_697348	G	A	G	G	Gly	Ser	Gly	Gly	1	tail length determinator protein
PA14_08120_697445	C	T	C	C	Ala	Val	Ala	Ala	1	tail length determinator protein
PA14_08120_697469	G	A	G	G	Arg	Gln	Arg	Arg	1	tail length determinator protein
PA14_08120_697477	G	A	G	G	Glu	Lys	Glu	Glu	1	tail length determinator protein
PA14_08120_697751	T	C	T	T	Ile	Thr	Ile	Ile	1	tail length determinator protein
PA14_08120_697936	G	C	G	G	Val	Leu	Val	Val	1	tail length determinator protein
PA14_08120_698116	A	G	A	A	Ile	Val	Ile	Ile	1	tail length determinator protein
PA14_08120_698326	A	G	A	A	Thr	Ala	Thr	Thr	1	tail length determinator protein
PA14_08130_698818	G	C	G	G	Val	Leu	Val	Val	1	hypothetical protein
PA14_08130_698903	T	G	T	T	Val	Gly	Val	Val	1	hypothetical protein
PA14_08150_699791	G	T	G	G	Val	Leu	Val	Val	1	phage late control gene D protein
PA14_08150_700254	A	T	A	A	Tyr	Phe	Tyr	Tyr	1	phage late control gene D protein
PA14_08160_700789	T	C	C	C	Cys	Arg	Arg	Arg	1	lytic enzyme
PA14_08180_701362	G	G	G	A	Gly	Gly	Gly	Asp	1	hypothetical protein
PA14_08180_701521	T	T	C	C	Val	Val	Ala	Ala	1	hypothetical protein
PA14_08190_701792	A	A	A	G	Ser	Ser	Ser	Gly	1	hypothetical protein
PA14_08190_701804	C	C	A	C	Gln	Gln	Lys	Gln	1	hypothetical protein
PA14_08200_701992	A	A	G	G	Arg	Arg	Gly	Gly	1	hypothetical protein
PA14_08200_702001	C	C	T	T	Pro	Pro	Ser	Ser	1	hypothetical protein
PA14_08200_702166	G	G	A	A	Gly	Gly	Arg	Arg	1	hypothetical protein
PA14_08240_703840	C	C	A	A	Gln	Gln	Lys	Lys	1	hypothetical protein
PA14_08240_704393	T	T	C	C	Val	Val	Ala	Ala	1	hypothetical protein
PA14_08240_704616	C	C	A	A	Asp	Asp	Glu	Glu	1	hypothetical protein
PA14_08270_707040	T	T	C	C	Met	Met	Thr	Thr	1	hypothetical protein
PA14_08280_707115	A	A	G	G	Asn	Asn	Ser	Ser	1	bacteriophage protein
PA14_08300_708372	G	G	A	A	Val	Val	Ile	Ile	1	phage-related protein
PA14_08300_709411	C	C	G	G	Thr	Thr	Ser	Ser	1	phage-related protein
PA14_08300_710376	A	A	G	G	Thr	Thr	Ala	Ala	1	phage-related protein
PA14_08300_710399	A	A	A	C	Glu	Glu	Glu	Asp	1	phage-related protein
PA14_08340_714791	A	A	G	G	Asn	Asn	Asp	Asp	1	anthranilate synthase component II	trpG
PA14_08340_714887	A	G	A	A	Ile	Val	Ile	Ile	1	anthranilate synthase component II	trpG
PA14_08360_716474	G	A	A	A	Val	Ile	Ile	Ile	1	indole-3-glycerol-phosphate synthase	trpC
PA14_08360_716840	G	G	T	T	Ala	Ala	Ser	Ser	1	indole-3-glycerol-phosphate synthase	trpC
PA14_08390_719384	A	G	A	A	Thr	Ala	Thr	Thr	1	S-adenosylmethionine decarboxylase	speD
PA14_08430_721464	A	C	A	A	Lys	Thr	Lys	Lys	1	ATPase
PA14_08430_721950	T	T	A	A	Leu	Leu	His	His	1	ATPase
PA14_08430_722075	T	T	G	G	Ser	Ser	Ala	Ala	1	ATPase
PA14_08440_722217	T	C	T	C	Val	Ala	Val	Ala	1	short chain alcohol dehydrogenase
PA14_08440_722490	G	G	A	A	Gly	Gly	Glu	Glu	1	short chain alcohol dehydrogenase
PA14_08440_722625	C	C	T	T	Ala	Ala	Val	Val	1	short chain alcohol dehydrogenase
PA14_08450_723650	A	A	A	C	Glu	Glu	Glu	Asp	1	hypothetical protein
PA14_08450_723709	T	T	T	A	Ser	Ser	Ser	Thr	1	hypothetical protein
PA14_08450_723772	A	A	A	G	Ile	Ile	Ile	Val	1	hypothetical protein
PA14_08450_723844	C	G	G	G	His	Asp	Asp	Asp	1	hypothetical protein
PA14_08450_723982	G	G	A	A	Ala	Ala	Thr	Thr	1	hypothetical protein
PA14_08460_724295	C	A	A	A	Arg	Ser	Ser	Ser	1	hypothetical protein
PA14_08480_726613	G	G	A	A	Ser	Ser	Asn	Asn	1	N-acetyl-gamma-glutamyl-phosphate reductase	argC
PA14_08480_726624	T	C	C	C	Cys	Arg	Arg	Arg	1	N-acetyl-gamma-glutamyl-phosphate reductase	argC
PA14_08490_727553	G	A	A	A	Ala	Thr	Thr	Thr	1	hypothetical protein
PA14_08520_728804	A	C	A	A	Met	Leu	Met	Met	1	anhydro-N-acetylmuramic acid kinase	anmK
PA14_08520_728864	G	A	G	G	Glu	Lys	Glu	Glu	1	anhydro-N-acetylmuramic acid kinase	anmK
PA14_08520_728987	T	T	C	C	Ser	Ser	Pro	Pro	1	anhydro-N-acetylmuramic acid kinase	anmK
PA14_08520_729395	G	A	G	G	Val	Met	Val	Val	1	anhydro-N-acetylmuramic acid kinase	anmK
PA14_08520_729410	A	G	G	G	Thr	Ala	Ala	Ala	1	anhydro-N-acetylmuramic acid kinase	anmK
PA14_08520_729473	C	C	G	G	Gln	Gln	Glu	Glu	1	anhydro-N-acetylmuramic acid kinase	anmK
PA14_08540_730872	A	G	A	A	Asp	Gly	Asp	Asp	1	hypothetical protein
PA14_08560_731860	G	G	A	A	Val	Val	Ile	Ile	1	tyrosyl-tRNA synthetase	tyrZ
PA14_08560_732263	C	C	T	T	Ala	Ala	Val	Val	1	tyrosyl-tRNA synthetase	tyrZ
PA14_08560_732300	G	T	G	G	Glu	Asp	Glu	Glu	1	tyrosyl-tRNA synthetase	tyrZ
PA14_08620_738887	A	C	C	C	Glu	Asp	Asp	Asp	1	biotin--protein ligase	birA
PA14_08620_738912	G	C	C	C	Val	Leu	Leu	Leu	1	biotin--protein ligase	birA
PA14_08620_739018	A	A	G	G	Lys	Lys	Arg	Arg	1	biotin--protein ligase	birA
PA14_08640_740290	G	G	T	T	Val	Val	Leu	Leu	1	hypothetical protein
PA14_08640_740363	C	T	C	C	Ala	Val	Ala	Ala	1	hypothetical protein
PA14_08640_740381	A	A	G	G	Gln	Gln	Arg	Arg	1	hypothetical protein
PA14_08640_740612	T	C	C	C	Val	Ala	Ala	Ala	1	hypothetical protein
PA14_08760_747764	G	A	A	A	Gly	Asp	Asp	Asp	1	DNA-directed RNA polymerase subunit beta	rpoB
PA14_09210_780324	C	C	A	A	Asp	Asp	Glu	Glu	1	salicylate biosynthesis isochorismate synthase	pchA
PA14_09210_780706	C	T	T	T	Ala	Val	Val	Val	1	salicylate biosynthesis isochorismate synthase	pchA
PA14_09210_781105	T	A	A	A	Leu	Gln	Gln	Gln	1	salicylate biosynthesis isochorismate synthase	pchA
PA14_09210_781478	T	A	T	T	Cys	Ser	Cys	Cys	1	salicylate biosynthesis isochorismate synthase	pchA
PA14_09220_781869	A	G	G	G	Asn	Ser	Ser	Ser	1	isochorismate-pyruvate lyase	pchB
PA14_09220_781944	A	G	G	G	Gln	Arg	Arg	Arg	1	isochorismate-pyruvate lyase	pchB
PA14_09230_782105	G	G	A	A	Arg	Arg	His	His	1	pyochelin biosynthetic protein PchC	pchC
PA14_09230_782207	C	C	T	T	Ala	Ala	Val	Val	1	pyochelin biosynthetic protein PchC	pchC
PA14_09230_782441	A	A	G	G	Asn	Asn	Ser	Ser	1	pyochelin biosynthetic protein PchC	pchC
PA14_09230_782550	G	T	G	G	Ala	Ser	Ala	Ala	1	pyochelin biosynthetic protein PchC	pchC
PA14_09230_782565	T	C	C	T	Cys	Arg	Arg	Cys	1	pyochelin biosynthetic protein PchC	pchC
PA14_09240_784291	A	A	G	G	Asn	Asn	Ser	Ser	1	pyochelin biosynthesis protein PchD	pchD
PA14_09240_784378	C	T	T	T	Ala	Val	Val	Val	1	pyochelin biosynthesis protein PchD	pchD
PA14_09270_785996	A	G	G	G	Thr	Ala	Ala	Ala	1	dihydroaeruginoic acid synthetase	pchE
PA14_09270_786000	T	C	C	C	Val	Ala	Ala	Ala	1	dihydroaeruginoic acid synthetase	pchE
PA14_09270_786116	A	A	A	G	Thr	Thr	Thr	Ala	1	dihydroaeruginoic acid synthetase	pchE
PA14_09270_786152	G	A	G	G	Ala	Thr	Ala	Ala	1	dihydroaeruginoic acid synthetase	pchE
PA14_09270_786197	T	C	T	T	Phe	Leu	Phe	Phe	1	dihydroaeruginoic acid synthetase	pchE
PA14_09270_786340	G	G	G	T	Glu	Glu	Glu	Asp	1	dihydroaeruginoic acid synthetase	pchE
PA14_09270_786531	G	G	A	A	Arg	Arg	His	His	1	dihydroaeruginoic acid synthetase	pchE
PA14_09270_787277	A	A	G	G	Thr	Thr	Ala	Ala	1	dihydroaeruginoic acid synthetase	pchE
PA14_09270_787895	G	G	T	T	Ala	Ala	Ser	Ser	1	dihydroaeruginoic acid synthetase	pchE
PA14_09270_788342	G	A	A	A	Ala	Thr	Thr	Thr	1	dihydroaeruginoic acid synthetase	pchE
PA14_09270_788505	A	A	G	G	Asp	Asp	Gly	Gly	1	dihydroaeruginoic acid synthetase	pchE
PA14_09270_788870	C	T	C	T	Pro	Ser	Pro	Ser	1	dihydroaeruginoic acid synthetase	pchE
PA14_09270_789087	G	G	A	A	Arg	Arg	His	His	1	dihydroaeruginoic acid synthetase	pchE
PA14_09270_789327	C	C	A	A	Ala	Ala	Glu	Glu	1	dihydroaeruginoic acid synthetase	pchE
PA14_09270_789539	A	A	A	C	Ile	Ile	Ile	Leu	1	dihydroaeruginoic acid synthetase	pchE
PA14_09270_789737	G	C	C	C	Asp	His	His	His	1	dihydroaeruginoic acid synthetase	pchE
PA14_09270_789975	C	C	T	T	Ala	Ala	Val	Val	1	dihydroaeruginoic acid synthetase	pchE
PA14_09280_790595	A	C	C	C	Asp	Ala	Ala	Ala	1	pyochelin synthetase	pchF
PA14_09280_790796	C	C	T	T	Ala	Ala	Val	Val	1	pyochelin synthetase	pchF
PA14_09280_790841	C	C	T	T	Ala	Ala	Val	Val	1	pyochelin synthetase	pchF
PA14_09280_791615	T	C	T	T	Val	Ala	Val	Val	1	pyochelin synthetase	pchF
PA14_09280_791890	A	A	A	G	Asn	Asn	Asn	Asp	1	pyochelin synthetase	pchF
PA14_09280_791894	C	C	C	T	Ala	Ala	Ala	Val	1	pyochelin synthetase	pchF
PA14_09280_792899	C	C	C	T	Ala	Ala	Ala	Val	1	pyochelin synthetase	pchF
PA14_09280_792934	A	A	A	G	Thr	Thr	Thr	Ala	1	pyochelin synthetase	pchF
PA14_09280_793540	G	A	G	G	Ala	Thr	Ala	Ala	1	pyochelin synthetase	pchF
PA14_09280_793579	A	G	G	G	Thr	Ala	Ala	Ala	1	pyochelin synthetase	pchF
PA14_09280_793840	C	C	T	T	Arg	Arg	Cys	Cys	1	pyochelin synthetase	pchF
PA14_09280_794539	A	A	A	G	Thr	Thr	Thr	Ala	1	pyochelin synthetase	pchF
PA14_09280_794755	T	T	T	C	Tyr	Tyr	Tyr	His	1	pyochelin synthetase	pchF
PA14_09280_794800	G	G	G	C	Gly	Gly	Gly	Arg	1	pyochelin synthetase	pchF
PA14_09280_794878	C	C	C	G	Leu	Leu	Leu	Val	1	pyochelin synthetase	pchF
PA14_09280_795170	C	C	T	T	Ala	Ala	Val	Val	1	pyochelin synthetase	pchF
PA14_09280_795233	A	A	C	C	Glu	Glu	Ala	Ala	1	pyochelin synthetase	pchF
PA14_09280_795239	T	T	C	C	Leu	Leu	Pro	Pro	1	pyochelin synthetase	pchF
PA14_09280_795413	C	C	T	T	Ser	Ser	Phe	Phe	1	pyochelin synthetase	pchF
PA14_09280_795446	A	G	G	G	Gln	Arg	Arg	Arg	1	pyochelin synthetase	pchF
PA14_09290_796051	A	T	T	T	His	Leu	Leu	Leu	1	pyochelin biosynthetic protein PchG	pchG
PA14_09290_796282	G	G	A	A	Ser	Ser	Asn	Asn	1	pyochelin biosynthetic protein PchG	pchG
PA14_09290_796419	C	C	T	T	Arg	Arg	Cys	Cys	1	pyochelin biosynthetic protein PchG	pchG
PA14_09290_796487	C	A	A	A	His	Gln	Gln	Gln	1	pyochelin biosynthetic protein PchG	pchG
PA14_09300_797015	T	C	C	C	Cys	Arg	Arg	Arg	1	ABC transporter ATP-binding protein
PA14_09300_797028	A	A	A	T	Gln	Gln	Gln	Leu	1	ABC transporter ATP-binding protein
PA14_09300_797264	A	A	A	G	Thr	Thr	Thr	Ala	1	ABC transporter ATP-binding protein
PA14_09300_797431	G	G	G	T	Gln	Gln	Gln	His	1	ABC transporter ATP-binding protein
PA14_09300_797466	T	T	T	C	Leu	Leu	Leu	Pro	1	ABC transporter ATP-binding protein
PA14_09300_797490	G	G	G	A	Arg	Arg	Arg	His	1	ABC transporter ATP-binding protein
PA14_09300_797549	A	A	A	G	Lys	Lys	Lys	Glu	1	ABC transporter ATP-binding protein
PA14_09300_797654	A	A	G	G	Ile	Ile	Val	Val	1	ABC transporter ATP-binding protein
PA14_09320_798610	A	A	A	T	Met	Met	Met	Leu	1	ABC transporter ATP-binding protein
PA14_09320_798891	A	T	T	T	Glu	Asp	Asp	Asp	1	ABC transporter ATP-binding protein
PA14_09320_799111	A	A	G	G	Thr	Thr	Ala	Ala	1	ABC transporter ATP-binding protein
PA14_09320_799145	A	G	G	G	His	Arg	Arg	Arg	1	ABC transporter ATP-binding protein
PA14_09320_799340	T	C	C	C	Val	Ala	Ala	Ala	1	ABC transporter ATP-binding protein
PA14_09320_799351	C	T	T	T	Arg	Cys	Cys	Cys	1	ABC transporter ATP-binding protein
PA14_09320_799645	A	A	G	G	Thr	Thr	Ala	Ala	1	ABC transporter ATP-binding protein
PA14_09320_799810	G	G	G	A	Glu	Glu	Glu	Lys	1	ABC transporter ATP-binding protein
PA14_09320_799913	T	C	T	C	Val	Ala	Val	Ala	1	ABC transporter ATP-binding protein
PA14_09320_799915	G	G	G	A	Val	Val	Val	Met	1	ABC transporter ATP-binding protein
PA14_09340_801072	T	C	T	T	Met	Thr	Met	Met	1	Fe(III)-pyochelin outer membrane receptor	fptA
PA14_09350_802190	G	A	A	A	Arg	Gln	Gln	Gln	1	hypothetical protein
PA14_09350_802192	C	T	T	T	Pro	Ser	Ser	Ser	1	hypothetical protein
PA14_09350_802421	C	T	C	C	Ala	Val	Ala	Ala	1	hypothetical protein
PA14_09370_803358	G	G	A	A	Gly	Gly	Asp	Asp	1	hypothetical protein
PA14_09370_803652	C	T	T	T	Ala	Val	Val	Val	1	hypothetical protein
PA14_09380_804474	A	G	G	G	Thr	Ala	Ala	Ala	1	transporter
PA14_09380_804570	G	G	A	A	Ala	Ala	Thr	Thr	1	transporter
PA14_09400_805753	A	A	G	G	Asn	Asn	Asp	Asp	1	hypothetical protein	phzS
PA14_09400_806058	T	A	A	A	Leu	Gln	Gln	Gln	1	hypothetical protein	phzS
PA14_09410_807112	G	A	G	G	Ser	Asn	Ser	Ser	1	pyrodoxamine 5'-phosphate oxidase	phzG1
PA14_09440_809910	C	C	G	G	Ala	Ala	Gly	Gly	1	phenazine biosynthesis protein PhzE	phzE1
PA14_09480_812710	G	A	A	A	Met	Ile	Ile	Ile	1	phenazine biosynthesis protein	phzA1
PA14_09480_812796	C	C	G	G	Gln	Gln	Glu	Glu	1	phenazine biosynthesis protein	phzA1
PA14_09480_812847	T	A	T	T	Phe	Ile	Phe	Phe	1	phenazine biosynthesis protein	phzA1
PA14_09480_812885	G	A	A	A	Arg	His	His	His	1	phenazine biosynthesis protein	phzA1
PA14_09500_814853	G	G	A	A	Ser	Ser	Asn	Asn	1	outer membrane protein	opmD
PA14_09500_815501	G	C	C	C	Gly	Ala	Ala	Ala	1	outer membrane protein	opmD
PA14_09500_816173	A	G	G	G	Asp	Gly	Gly	Gly	1	outer membrane protein	opmD
PA14_09520_817051	A	C	C	C	Glu	Ala	Ala	Ala	1	RND efflux transporter	mexI
PA14_09530_819476	G	A	G	G	Ala	Thr	Ala	Ala	1	RND efflux membrane fusion protein	mexH
PA14_09530_820025	A	C	C	C	Ser	Arg	Arg	Arg	1	RND efflux membrane fusion protein	mexH
PA14_09570_822875	G	A	A	A	Gly	Asp	Asp	Asp	1	LysR family transcriptional regulator
PA14_09570_823655	A	A	G	G	Gln	Gln	Arg	Arg	1	LysR family transcriptional regulator
PA14_09580_824140	C	C	C	T	Ala	Ala	Ala	Val	1	hypothetical protein
PA14_09580_824150	C	C	C	G	Asn	Asn	Asn	Lys	1	hypothetical protein
PA14_09580_824295	A	A	T	T	Ser	Ser	Cys	Cys	1	hypothetical protein
PA14_09580_824775	A	G	G	G	Thr	Ala	Ala	Ala	1	hypothetical protein
PA14_09600_825153	G	G	A	A	Arg	Arg	His	His	1	D-alanine--D-alanine ligase	ddlA
PA14_09610_826753	A	G	G	G	Thr	Ala	Ala	Ala	1	hypothetical protein
PA14_09630_827269	G	T	G	G	Ala	Ser	Ala	Ala	1	acyl-CoA dehydrogenase
PA14_09630_827277	C	T	T	T	Ala	Val	Val	Val	1	acyl-CoA dehydrogenase
PA14_09630_827292	T	T	A	A	Leu	Leu	Gln	Gln	1	acyl-CoA dehydrogenase
PA14_09630_828369	C	C	T	T	Pro	Pro	Leu	Leu	1	acyl-CoA dehydrogenase
PA14_09660_829622	A	C	C	C	Glu	Asp	Asp	Asp	1	acyl-CoA synthetase
PA14_09680_831155	C	T	C	T	Ala	Val	Ala	Val	1	two-component sensor
PA14_09680_831509	T	T	T	A	Phe	Phe	Phe	Tyr	1	two-component sensor
PA14_09690_833661	T	C	T	T	Tyr	His	Tyr	Tyr	1	two-component response regulator
PA14_09700_834050	A	G	A	A	Glu	Gly	Glu	Glu	1	monooxygenase
PA14_09700_834345	T	T	T	G	Ser	Ser	Ser	Ala	1	monooxygenase
PA14_09700_834423	G	G	G	T	Ala	Ala	Ala	Ser	1	monooxygenase
PA14_09700_834503	A	G	A	G	His	Arg	His	Arg	1	monooxygenase
PA14_09700_834514	G	G	G	T	Glu	Glu	Glu	Asp	1	monooxygenase
PA14_09710_836641	T	T	T	G	Leu	Leu	Leu	Arg	1	aldehyde dehydrogenase
PA14_09730_837036	G	G	C	C	Asp	Asp	His	His	1	dihydrodipicolinate synthase
PA14_09740_838314	C	A	A	A	Ala	Glu	Glu	Glu	1	MFS transporter
PA14_09750_839642	G	T	T	T	Glu	Asp	Asp	Asp	1	oxidoreductase
PA14_09750_839851	G	C	G	G	Asp	His	Asp	Asp	1	oxidoreductase
PA14_09770_841850	C	T	C	C	Ala	Val	Ala	Ala	1	AraC family transcriptional regulator
PA14_09770_841852	C	T	T	T	Arg	Trp	Trp	Trp	1	AraC family transcriptional regulator
PA14_09770_841853	G	T	T	T	Arg	Leu	Leu	Leu	1	AraC family transcriptional regulator
PA14_09780_842841	G	T	G	G	Arg	Leu	Arg	Arg	1	hypothetical protein
PA14_09790_843104	G	C	C	C	Glu	Asp	Asp	Asp	1	transcriptional regulator
PA14_09790_843318	A	C	C	C	Lys	Thr	Thr	Thr	1	transcriptional regulator
PA14_09790_843597	C	A	A	A	Ala	Glu	Glu	Glu	1	transcriptional regulator
PA14_09810_843778	G	G	G	A	Ala	Ala	Ala	Thr	1	hypothetical protein
PA14_09810_843783	T	T	T	A	Val	Val	Val	Glu	1	hypothetical protein
PA14_09810_843804	G	G	A	A	Arg	Arg	His	His	1	hypothetical protein
PA14_09810_843924	G	A	A	A	Arg	Gln	Gln	Gln	1	hypothetical protein
PA14_09810_844099	C	A	A	A	Pro	Thr	Thr	Thr	1	hypothetical protein
PA14_09810_844352	G	G	G	A	Met	Met	Met	Ile	1	hypothetical protein
PA14_09810_844354	A	A	A	G	Met	Met	Met	Val	1	hypothetical protein
PA14_09810_844362	G	G	G	A	Gly	Gly	Gly	Asp	1	hypothetical protein
PA14_09820_846249	G	A	A	A	Arg	His	His	His	1	acetolactate synthase
PA14_09850_846604	G	A	G	G	Val	Met	Val	Val	1	porin
PA14_09850_846997	C	G	C	G	Leu	Val	Leu	Val	1	porin
PA14_09850_847225	C	T	T	T	Leu	Phe	Phe	Phe	1	porin
PA14_09850_847759	G	T	T	T	Ala	Ser	Ser	Ser	1	porin
PA14_09870_848131	A	G	G	G	Ser	Gly	Gly	Gly	1	hypothetical protein
PA14_09870_848296	T	G	G	G	Ser	Ala	Ala	Ala	1	hypothetical protein
PA14_09880_848922	A	A	A	C	Glu	Glu	Glu	Ala	1	hypothetical protein
PA14_09880_848926	T	T	T	G	Ser	Ser	Ser	Ala	1	hypothetical protein
PA14_09880_848980	A	A	A	G	Lys	Lys	Lys	Glu	1	hypothetical protein
PA14_09880_849055	A	A	A	C	Ser	Ser	Ser	Arg	1	hypothetical protein
PA14_09890_849504	A	A	A	T	Thr	Thr	Thr	Ser	1	peptidyl-prolyl cis-trans isomerase C2	ppiC2
PA14_09900_850885	C	G	G	G	Leu	Val	Val	Val	1	Pvds-regulated endoprotease	prpL
PA14_09900_851077	G	G	G	A	Ala	Ala	Ala	Thr	1	Pvds-regulated endoprotease	prpL
PA14_09900_851211	C	C	C	T	Thr	Thr	Thr	Ile	1	Pvds-regulated endoprotease	prpL
PA14_09910_852011	C	C	T	T	Pro	Pro	Ser	Ser	1	transcriptional regulator
PA14_09910_852200	A	A	A	T	Ser	Ser	Ser	Cys	1	transcriptional regulator
PA14_09910_852477	T	G	G	G	Asp	Glu	Glu	Glu	1	transcriptional regulator
PA14_09910_852792	G	T	T	T	Glu	Asp	Asp	Asp	1	transcriptional regulator
PA14_09930_853607	A	C	C	C	Ile	Leu	Leu	Leu	1	exonuclease III
PA14_09930_854053	G	A	A	A	Arg	Lys	Lys	Lys	1	exonuclease III
PA14_09950_855692	G	G	A	A	Arg	Arg	Gln	Gln	1	oxidoreductase
PA14_09950_855844	G	T	T	T	Leu	Phe	Phe	Phe	1	oxidoreductase
PA14_09960_856030	C	G	G	G	Ala	Gly	Gly	Gly	1	hypothetical protein
PA14_09970_856587	G	A	G	G	Ala	Thr	Ala	Ala	1	type I ferripyoverdine receptor	fpvB
PA14_09970_857390	C	C	T	T	Pro	Pro	Leu	Leu	1	type I ferripyoverdine receptor	fpvB
PA14_09970_858552	C	G	G	G	Pro	Ala	Ala	Ala	1	type I ferripyoverdine receptor	fpvB
PA14_09980_859414	T	C	C	C	Cys	Arg	Arg	Arg	1	2	dkgB
PA14_09980_859688	C	C	A	A	Ala	Ala	Glu	Glu	1	2	dkgB
PA14_09980_859771	G	A	A	A	Ala	Thr	Thr	Thr	1	2	dkgB
PA14_09990_860320	G	C	C	C	Gly	Arg	Arg	Arg	1	acetyltransferase
PA14_09990_860323	C	A	A	A	Arg	Ser	Ser	Ser	1	acetyltransferase
PA14_09990_860395	A	G	G	G	Thr	Ala	Ala	Ala	1	acetyltransferase
PA14_09990_860443	C	T	T	T	His	Tyr	Tyr	Tyr	1	acetyltransferase
PA14_10010_860960	T	G	G	G	Val	Gly	Gly	Gly	1	transcriptional regulator
PA14_10010_861614	T	C	C	C	Val	Ala	Ala	Ala	1	transcriptional regulator
PA14_10010_861941	A	A	G	G	Glu	Glu	Gly	Gly	1	transcriptional regulator
PA14_10010_862006	G	A	G	G	Ala	Thr	Ala	Ala	1	transcriptional regulator
PA14_10020_862412	A	C	A	A	Lys	Thr	Lys	Lys	1	hypothetical protein
PA14_10040_864034	A	C	C	C	Thr	Pro	Pro	Pro	1	amidase
PA14_10130_869798	C	C	A	A	Arg	Arg	Ser	Ser	1	short chain dehydrogenase
PA14_10160_871475	G	A	G	G	Ser	Asn	Ser	Ser	1	ferric enterobactin transport protein FepD	fepD
PA14_10160_871626	T	C	C	C	Ser	Pro	Pro	Pro	1	ferric enterobactin transport protein FepD	fepD
PA14_10160_871790	A	G	G	G	Gln	Arg	Arg	Arg	1	ferric enterobactin transport protein FepD	fepD
PA14_10170_872798	A	G	A	A	Gln	Arg	Gln	Gln	1	iron-enterobactin transporter periplasmic binding protein	fepB
PA14_10180_873999	A	A	A	G	Ile	Ile	Ile	Val	1	ferric enterobactin transport protein FepC	fepC
PA14_10180_874339	C	C	G	G	Pro	Pro	Arg	Arg	1	ferric enterobactin transport protein FepC	fepC
PA14_10210_877906	G	A	A	A	Asp	Asn	Asn	Asn	1	oxidoreductase
PA14_10210_878108	G	A	A	A	Arg	His	His	His	1	oxidoreductase
PA14_10210_878434	G	A	G	G	Ala	Thr	Ala	Ala	1	oxidoreductase
PA14_10230_880503	G	A	G	G	Ala	Thr	Ala	Ala	1	2	adh
PA14_10230_880548	T	T	A	A	Cys	Cys	Ser	Ser	1	2	adh
PA14_10230_880842	C	G	G	G	Leu	Val	Val	Val	1	2	adh
PA14_10230_880851	G	A	G	G	Gly	Ser	Gly	Gly	1	2	adh
PA14_10240_881229	C	A	A	A	Pro	His	His	His	1	branched-chain alpha-keto acid dehydrogenase subunit E2
PA14_10240_881324	G	G	C	C	Glu	Glu	Asp	Asp	1	branched-chain alpha-keto acid dehydrogenase subunit E2
PA14_10240_881463	A	C	C	C	Glu	Ala	Ala	Ala	1	branched-chain alpha-keto acid dehydrogenase subunit E2
PA14_10240_882070	G	C	G	G	Glu	Gln	Glu	Glu	1	branched-chain alpha-keto acid dehydrogenase subunit E2
PA14_10250_882395	A	G	G	G	His	Arg	Arg	Arg	1	acetoin catabolism protein AcoB	acoB
PA14_10260_884114	A	G	G	G	Asn	Asp	Asp	Asp	1	dehydrogenase E1 component
PA14_10270_884396	A	G	G	G	Asp	Gly	Gly	Gly	1	hypothetical protein
PA14_10270_884807	G	G	G	A	Arg	Arg	Arg	His	1	hypothetical protein
PA14_10280_885524	G	A	G	G	Gly	Ser	Gly	Gly	1	short-chain dehydrogenase
PA14_10280_885646	T	T	C	C	Phe	Phe	Ser	Ser	1	short-chain dehydrogenase
PA14_10290_888038	C	T	T	T	Pro	Leu	Leu	Leu	1	transcriptional regulator AcoR	acoR
PA14_10300_888727	G	G	A	A	Val	Val	Ile	Ile	1	efflux protein
PA14_10320_889185	A	G	G	G	His	Arg	Arg	Arg	1	transcriptional regulator
PA14_10320_889399	C	G	C	C	Pro	Ala	Pro	Pro	1	transcriptional regulator
PA14_10340_892093	G	A	A	A	Gly	Glu	Glu	Glu	1	toxin transporter
PA14_10340_892127	C	T	T	T	Leu	Phe	Phe	Phe	1	toxin transporter
PA14_10340_892272	T	G	G	G	Asp	Glu	Glu	Glu	1	toxin transporter
PA14_10340_893303	T	C	C	C	Phe	Leu	Leu	Leu	1	toxin transporter
PA14_10350_894943	C	G	G	G	Ala	Gly	Gly	Gly	1	secretion protein
PA14_10360_895214	G	A	G	A	Val	Ile	Val	Ile	1	hypothetical protein
PA14_10370_895758	C	C	T	C	Ala	Ala	Val	Ala	1	hypothetical protein
PA14_10370_895764	C	C	G	C	Ala	Ala	Gly	Ala	1	hypothetical protein
PA14_10370_895765	G	G	A	G	Ala	Ala	Thr	Ala	1	hypothetical protein
PA14_10370_895839	C	C	C	A	Ala	Ala	Ala	Asp	1	hypothetical protein
PA14_10370_895852	A	A	A	G	Thr	Thr	Thr	Ala	1	hypothetical protein
PA14_10370_897070	A	G	G	G	Met	Val	Val	Val	1	hypothetical protein
PA14_10370_897191	A	T	A	A	Glu	Asp	Glu	Glu	1	hypothetical protein
PA14_10370_897444	A	A	A	G	Asp	Asp	Asp	Gly	1	hypothetical protein
PA14_10370_897461	A	A	A	C	Gln	Gln	Gln	His	1	hypothetical protein
PA14_10370_897471	C	C	C	T	Pro	Pro	Pro	Leu	1	hypothetical protein
PA14_10400_898109	A	G	G	G	Asn	Ser	Ser	Ser	1	hypothetical protein
PA14_10400_898131	A	G	G	G	Lys	Glu	Glu	Glu	1	hypothetical protein
PA14_10400_898211	C	T	T	T	Ala	Val	Val	Val	1	hypothetical protein
PA14_10410_898334	T	T	T	G	Tyr	Tyr	Tyr	Asp	1	hypothetical protein
PA14_10410_898337	G	G	G	A	Val	Val	Val	Met	1	hypothetical protein
PA14_10410_898406	A	A	A	G	Thr	Thr	Thr	Ala	1	hypothetical protein
PA14_10410_898407	T	T	T	A	Phe	Phe	Phe	Leu	1	hypothetical protein
PA14_10410_898436	T	T	T	C	Ser	Ser	Ser	Pro	1	hypothetical protein
PA14_10410_898445	G	G	G	A	Gly	Gly	Gly	Ser	1	hypothetical protein
PA14_10410_898472	G	G	G	A	Ala	Ala	Ala	Thr	1	hypothetical protein
PA14_10410_898502	C	C	C	A	His	His	His	Asn	1	hypothetical protein
PA14_10420_898827	A	G	G	G	Ile	Val	Val	Val	1	tyrosyl-tRNA synthetase	tyrS
PA14_10420_899676	A	G	G	G	Met	Val	Val	Val	1	tyrosyl-tRNA synthetase	tyrS
PA14_10420_899891	A	C	C	C	Gln	His	His	His	1	tyrosyl-tRNA synthetase	tyrS
PA14_10440_900608	G	G	A	A	Arg	Arg	His	His	1	porin
PA14_10440_901158	T	A	A	A	Cys	Ser	Ser	Ser	1	porin
PA14_10470_901601	C	C	G	G	Arg	Arg	Gly	Gly	1	MFS transporter
PA14_10470_901754	G	G	T	T	Val	Val	Phe	Phe	1	MFS transporter
PA14_10470_902441	C	C	G	G	Leu	Leu	Val	Val	1	MFS transporter
PA14_10550_908876	C	C	T	T	His	His	Tyr	Tyr	1	sulfite or nitrite reductas
PA14_10550_909558	G	G	A	A	Gly	Gly	Asp	Asp	1	sulfite or nitrite reductas
PA14_10550_909591	T	C	C	C	Val	Ala	Ala	Ala	1	sulfite or nitrite reductas
PA14_10560_910451	A	G	G	G	His	Arg	Arg	Arg	1	hypothetical protein
PA14_10560_910721	T	T	T	A	Val	Val	Val	Glu	1	hypothetical protein
PA14_10570_910910	T	T	T	C	Val	Val	Val	Ala	1	2
PA14_10570_911037	G	G	G	A	Ala	Ala	Ala	Thr	1	2
PA14_10570_911076	G	G	G	A	Ala	Ala	Ala	Thr	1	2
PA14_10570_911087	G	G	G	A	Arg	Arg	Arg	His	1	2
PA14_10570_911195	A	A	A	C	Glu	Glu	Glu	Ala	1	2
PA14_10570_911280	G	G	G	A	Asp	Asp	Asp	Asn	1	2
PA14_10610_914151	A	G	G	G	Lys	Arg	Arg	Arg	1	5-carboxymethyl-2-hydroxymuconate isomerase	hpcD
PA14_10630_915796	A	G	G	G	Thr	Ala	Ala	Ala	1	5-carboxy-2-hydroxymuconate semialdehyde dehydrogenase	hpcC
PA14_10640_917108	C	T	C	C	Thr	Ile	Thr	Thr	1	hypothetical protein
PA14_10640_917109	A	G	A	A	Thr	Ala	Thr	Thr	1	hypothetical protein
PA14_10640_917539	A	C	C	C	Glu	Asp	Asp	Asp	1	hypothetical protein
PA14_10650_917877	C	C	T	T	Ala	Ala	Val	Val	1	hypothetical protein
PA14_10650_917890	A	A	G	G	Thr	Thr	Ala	Ala	1	hypothetical protein
PA14_10650_917911	T	T	C	C	Phe	Phe	Leu	Leu	1	hypothetical protein
PA14_10660_918980	C	T	C	C	Pro	Ser	Pro	Pro	1	transcriptional regulator
PA14_10660_918995	A	G	A	A	Thr	Ala	Thr	Thr	1	transcriptional regulator
PA14_10660_918996	C	C	T	T	Thr	Thr	Met	Met	1	transcriptional regulator
PA14_10670_919596	A	C	C	C	Glu	Ala	Ala	Ala	1	aminoglycoside 3'-phosphotransferase type IIB	aph
PA14_10670_919638	C	C	T	T	Ala	Ala	Val	Val	1	aminoglycoside 3'-phosphotransferase type IIB	aph
PA14_10670_919782	C	C	T	T	Ala	Ala	Val	Val	1	aminoglycoside 3'-phosphotransferase type IIB	aph
PA14_10670_919788	C	T	C	C	Ala	Val	Ala	Ala	1	aminoglycoside 3'-phosphotransferase type IIB	aph
PA14_10670_920196	A	C	C	C	Glu	Ala	Ala	Ala	1	aminoglycoside 3'-phosphotransferase type IIB	aph
PA14_10680_920914	A	A	G	G	Thr	Thr	Ala	Ala	1	hypothetical protein
PA14_10700_923051	C	A	A	A	Pro	Gln	Gln	Gln	1	bacteriophytochrome
PA14_10700_923142	G	A	G	G	Ala	Thr	Ala	Ala	1	bacteriophytochrome
PA14_10700_923145	A	G	A	A	Ile	Val	Ile	Ile	1	bacteriophytochrome
PA14_10710_923411	G	A	G	G	Arg	Gln	Arg	Arg	1	hypothetical protein
PA14_10710_923635	C	C	C	A	Asp	Asp	Asp	Glu	1	hypothetical protein
PA14_10730_924839	G	G	G	A	Arg	Arg	Arg	Lys	1	hypothetical protein
PA14_10750_927154	A	G	G	G	Gln	Arg	Arg	Arg	1	sugar efflux transporter
PA14_10750_927610	C	C	C	G	Thr	Thr	Thr	Ser	1	sugar efflux transporter
PA14_10770_927917	T	C	C	C	Ile	Thr	Thr	Thr	1	sensor/response regulator hybrid
PA14_10770_928754	A	T	T	T	Gln	Leu	Leu	Leu	1	sensor/response regulator hybrid
PA14_10770_928763	A	G	G	G	His	Arg	Arg	Arg	1	sensor/response regulator hybrid
PA14_10770_931595	A	A	A	C	Asp	Asp	Asp	Ala	1	sensor/response regulator hybrid
PA14_10770_931615	A	A	G	G	Thr	Thr	Ala	Ala	1	sensor/response regulator hybrid
PA14_10770_931886	G	T	T	T	Arg	Leu	Leu	Leu	1	sensor/response regulator hybrid
PA14_10780_932551	C	T	C	C	Pro	Ser	Pro	Pro	1	hypothetical protein
PA14_10790_932653	C	G	G	G	Ala	Gly	Gly	Gly	1	beta-lactamase	ampC
PA14_10790_933298	T	G	T	T	Leu	Arg	Leu	Leu	1	beta-lactamase	ampC
PA14_10790_933361	G	A	A	A	Arg	Gln	Gln	Gln	1	beta-lactamase	ampC
PA14_10790_933662	A	G	G	G	Thr	Ala	Ala	Ala	1	beta-lactamase	ampC
PA14_10790_933745	A	G	G	G	Asp	Gly	Gly	Gly	1	beta-lactamase	ampC
PA14_10800_934313	C	A	A	A	Ala	Glu	Glu	Glu	1	transcriptional regulator AmpR	ampR
PA14_10820_935428	G	G	G	T	Lys	Lys	Lys	Asn	1	HDIG domain-containing protein
PA14_10820_935568	A	G	A	G	Ile	Val	Ile	Val	1	HDIG domain-containing protein
PA14_10820_935853	A	G	A	G	Thr	Ala	Thr	Ala	1	HDIG domain-containing protein
PA14_10820_935858	T	T	T	C	Met	Met	Met	Thr	1	HDIG domain-containing protein
PA14_10820_936031	G	G	G	C	Glu	Glu	Glu	Asp	1	HDIG domain-containing protein
PA14_10820_936135	T	T	T	C	Ser	Ser	Ser	Pro	1	HDIG domain-containing protein
PA14_10820_936234	G	G	G	C	Val	Val	Val	Leu	1	HDIG domain-containing protein
PA14_10820_936329	A	A	A	G	His	His	His	Arg	1	HDIG domain-containing protein
PA14_10820_936359	G	G	G	A	Arg	Arg	Arg	His	1	HDIG domain-containing protein
PA14_10820_936363	G	A	G	A	Gly	Ser	Gly	Ser	1	HDIG domain-containing protein
PA14_10820_936422	A	G	A	G	Asp	Gly	Asp	Gly	1	HDIG domain-containing protein
PA14_10820_936495	G	G	G	A	Gly	Gly	Gly	Ser	1	HDIG domain-containing protein
PA14_10820_936549	T	T	T	G	Ser	Ser	Ser	Ala	1	HDIG domain-containing protein
PA14_10820_936554	A	A	A	G	Asn	Asn	Asn	Ser	1	HDIG domain-containing protein
PA14_10820_936575	G	A	G	G	Arg	Lys	Arg	Arg	1	HDIG domain-containing protein
PA14_10850_939137	A	G	G	G	Gln	Arg	Arg	Arg	1	dehydrogenase
PA14_10850_939341	C	C	T	T	Pro	Pro	Leu	Leu	1	dehydrogenase
PA14_10850_939342	C	C	T	T	Pro	Pro	Ser	Ser	1	dehydrogenase
PA14_10850_940031	A	G	G	G	His	Arg	Arg	Arg	1	dehydrogenase
PA14_10870_940912	A	C	C	C	Met	Leu	Leu	Leu	1	hypothetical protein
PA14_10870_941165	C	A	A	A	Asp	Glu	Glu	Glu	1	hypothetical protein
PA14_10900_943170	G	G	G	A	Val	Val	Val	Ile	1	alcohol dehydrogenase
PA14_10900_943175	C	C	C	T	Ala	Ala	Ala	Val	1	alcohol dehydrogenase
PA14_10910_943912	A	G	G	G	Asp	Gly	Gly	Gly	1	major facilitator transporter
PA14_10910_944409	C	C	A	A	Asp	Asp	Glu	Glu	1	major facilitator transporter
PA14_10920_945155	C	A	A	A	Ala	Glu	Glu	Glu	1	hypothetical protein
PA14_10920_945542	A	G	G	G	His	Arg	Arg	Arg	1	hypothetical protein
PA14_10940_945979	T	C	C	C	Ile	Thr	Thr	Thr	1	AraC family transcriptional regulator
PA14_10940_946087	T	C	C	C	Val	Ala	Ala	Ala	1	AraC family transcriptional regulator
PA14_10950_947001	A	G	G	G	His	Arg	Arg	Arg	1	hypothetical protein
PA14_10950_947247	C	C	G	G	Ala	Ala	Gly	Gly	1	hypothetical protein
PA14_11000_951057	G	G	A	A	Arg	Arg	His	His	1	4-hydroxyphenylacetate 3-monooxygenase large chain	hpaA
PA14_11000_951178	G	A	A	A	Val	Ile	Ile	Ile	1	4-hydroxyphenylacetate 3-monooxygenase large chain	hpaA
PA14_11000_951514	A	G	G	G	Ser	Gly	Gly	Gly	1	4-hydroxyphenylacetate 3-monooxygenase large chain	hpaA
PA14_11000_951517	T	C	C	C	Tyr	His	His	His	1	4-hydroxyphenylacetate 3-monooxygenase large chain	hpaA
PA14_11000_952063	G	A	G	G	Val	Ile	Val	Val	1	4-hydroxyphenylacetate 3-monooxygenase large chain	hpaA
PA14_11020_953928	C	C	T	T	His	His	Tyr	Tyr	1	3-ketoacyl-ACP reductase
PA14_11030_954284	G	A	G	G	Val	Ile	Val	Val	1	aminotransferase
PA14_11030_954917	G	A	G	G	Ala	Thr	Ala	Ala	1	aminotransferase
PA14_11030_954919	A	C	A	A	Asp	Ala	Asp	Asp	1	aminotransferase
PA14_11050_955785	A	C	C	C	Asp	Ala	Ala	Ala	1	hypothetical protein
PA14_11050_955801	G	A	A	A	Val	Ile	Ile	Ile	1	hypothetical protein
PA14_11050_955859	C	C	C	A	Asp	Asp	Asp	Glu	1	hypothetical protein
PA14_11050_955884	G	G	A	A	Gly	Gly	Asp	Asp	1	hypothetical protein
PA14_11050_955930	G	G	G	A	Glu	Glu	Glu	Lys	1	hypothetical protein
PA14_11050_955966	T	G	T	T	Ser	Ala	Ser	Ser	1	hypothetical protein
PA14_11050_955990	A	G	A	G	Thr	Ala	Thr	Ala	1	hypothetical protein
PA14_11060_956885	C	T	T	T	Ala	Val	Val	Val	1	fimbrial subunit CupB1	cupB1
PA14_11070_957479	C	T	T	T	Ala	Val	Val	Val	1	chaperone CupB2	cupB2
PA14_11070_958078	A	C	C	C	Met	Leu	Leu	Leu	1	chaperone CupB2	cupB2
PA14_11080_958481	T	T	T	C	Val	Val	Val	Ala	1	usher CupB3	cupB3
PA14_11080_958882	A	A	G	G	Ile	Ile	Val	Val	1	usher CupB3	cupB3
PA14_11080_958888	A	A	G	G	Ile	Ile	Val	Val	1	usher CupB3	cupB3
PA14_11080_959747	A	A	A	G	Asp	Asp	Asp	Gly	1	usher CupB3	cupB3
PA14_11080_960108	C	G	G	G	His	Gln	Gln	Gln	1	usher CupB3	cupB3
PA14_11080_960134	A	G	G	G	Lys	Arg	Arg	Arg	1	usher CupB3	cupB3
PA14_11080_960536	G	C	C	C	Gly	Ala	Ala	Ala	1	usher CupB3	cupB3
PA14_11080_960559	G	A	A	A	Val	Ile	Ile	Ile	1	usher CupB3	cupB3
PA14_11080_960814	C	T	C	T	Pro	Ser	Pro	Ser	1	usher CupB3	cupB3
PA14_11090_961449	G	T	G	G	Ala	Ser	Ala	Ala	1	chaperone CupB4	cupB4
PA14_11090_961522	C	C	T	T	Ala	Ala	Val	Val	1	chaperone CupB4	cupB4
PA14_11090_961614	C	G	G	G	Leu	Val	Val	Val	1	chaperone CupB4	cupB4
PA14_11090_961635	C	C	G	G	Leu	Leu	Val	Val	1	chaperone CupB4	cupB4
PA14_11090_961744	A	A	C	C	Tyr	Tyr	Ser	Ser	1	chaperone CupB4	cupB4
PA14_11100_961905	A	T	A	A	Ser	Cys	Ser	Ser	1	adhesive protein CupB5	cupB5
PA14_11100_961954	C	C	T	T	Ala	Ala	Val	Val	1	adhesive protein CupB5	cupB5
PA14_11100_962399	C	C	G	G	His	His	Gln	Gln	1	adhesive protein CupB5	cupB5
PA14_11100_962661	A	A	T	T	Asn	Asn	Tyr	Tyr	1	adhesive protein CupB5	cupB5
PA14_11100_962676	T	T	A	A	Ser	Ser	Thr	Thr	1	adhesive protein CupB5	cupB5
PA14_11100_962792	A	A	C	C	Lys	Lys	Asn	Asn	1	adhesive protein CupB5	cupB5
PA14_11100_962937	G	T	G	G	Val	Leu	Val	Val	1	adhesive protein CupB5	cupB5
PA14_11100_963766	C	C	G	G	Ala	Ala	Gly	Gly	1	adhesive protein CupB5	cupB5
PA14_11100_964240	T	T	T	C	Met	Met	Met	Thr	1	adhesive protein CupB5	cupB5
PA14_11100_964290	G	G	G	A	Gly	Gly	Gly	Ser	1	adhesive protein CupB5	cupB5
PA14_11100_964470	T	T	T	G	Phe	Phe	Phe	Val	1	adhesive protein CupB5	cupB5
PA14_11100_964494	G	G	G	A	Val	Val	Val	Ile	1	adhesive protein CupB5	cupB5
PA14_11100_964582	G	G	A	A	Ser	Ser	Asn	Asn	1	adhesive protein CupB5	cupB5
PA14_11100_964587	G	G	G	A	Gly	Gly	Gly	Ser	1	adhesive protein CupB5	cupB5
PA14_11100_964728	G	A	G	G	Glu	Lys	Glu	Glu	1	adhesive protein CupB5	cupB5
PA14_11100_964813	G	G	G	A	Arg	Arg	Arg	His	1	adhesive protein CupB5	cupB5
PA14_11110_965239	G	G	A	A	Ser	Ser	Asn	Asn	1	fimbrial protein cupB6	cupB6
PA14_11110_965280	C	C	C	A	Leu	Leu	Leu	Ile	1	fimbrial protein cupB6	cupB6
PA14_11110_965598	A	A	C	C	Ile	Ile	Leu	Leu	1	fimbrial protein cupB6	cupB6
PA14_11110_965686	C	G	G	G	Ala	Gly	Gly	Gly	1	fimbrial protein cupB6	cupB6
PA14_11120_966926	G	A	A	A	Asp	Asn	Asn	Asn	1	response regulator
PA14_11130_967949	G	G	G	A	Arg	Arg	Arg	His	1	short chain dehydrogenase
PA14_11140_968509	A	G	G	G	Asp	Gly	Gly	Gly	1	nonribosomal peptide synthetase
PA14_11140_968720	C	T	T	T	His	Tyr	Tyr	Tyr	1	nonribosomal peptide synthetase
PA14_11140_969173	T	A	A	A	Ser	Thr	Thr	Thr	1	nonribosomal peptide synthetase
PA14_11140_969653	G	G	T	T	Ala	Ala	Ser	Ser	1	nonribosomal peptide synthetase
PA14_11140_969720	G	G	G	C	Glu	Glu	Glu	Asp	1	nonribosomal peptide synthetase
PA14_11140_969727	G	G	G	A	Arg	Arg	Arg	His	1	nonribosomal peptide synthetase
PA14_11140_969874	G	G	G	A	Gly	Gly	Gly	Asp	1	nonribosomal peptide synthetase
PA14_11140_969877	G	G	G	A	Arg	Arg	Arg	Gln	1	nonribosomal peptide synthetase
PA14_11140_969919	G	G	G	C	Cys	Cys	Cys	Ser	1	nonribosomal peptide synthetase
PA14_11140_970612	G	G	G	C	Cys	Cys	Cys	Ser	1	nonribosomal peptide synthetase
PA14_11140_970828	T	T	T	C	Val	Val	Val	Ala	1	nonribosomal peptide synthetase
PA14_11140_970840	T	T	T	C	Val	Val	Val	Ala	1	nonribosomal peptide synthetase
PA14_11140_970858	C	C	C	T	Pro	Pro	Pro	Leu	1	nonribosomal peptide synthetase
PA14_11140_970889	G	G	G	T	Val	Val	Val	Leu	1	nonribosomal peptide synthetase
PA14_11140_970918	A	A	A	G	Gln	Gln	Gln	Arg	1	nonribosomal peptide synthetase
PA14_11140_971032	G	T	T	T	Arg	Leu	Leu	Leu	1	nonribosomal peptide synthetase
PA14_11160_971649	C	T	T	T	Ala	Val	Val	Val	1	hypothetical protein
PA14_11160_971728	G	A	G	G	Ala	Thr	Ala	Ala	1	hypothetical protein
PA14_11170_972160	T	C	C	C	Val	Ala	Ala	Ala	1	hypothetical protein
PA14_11190_973888	G	G	C	C	Glu	Glu	Asp	Asp	1	aldehyde dehydrogenase
PA14_11210_976063	A	A	G	G	Glu	Glu	Gly	Gly	1	amino acid permease
PA14_11210_976233	G	G	A	A	Val	Val	Ile	Ile	1	amino acid permease
PA14_11210_976960	A	A	G	G	Lys	Lys	Arg	Arg	1	amino acid permease
PA14_11230_977281	C	A	A	A	Arg	Ser	Ser	Ser	1	hypothetical protein
PA14_11230_977333	C	C	T	T	Ala	Ala	Val	Val	1	hypothetical protein
PA14_11230_977521	C	A	C	C	Gln	Lys	Gln	Gln	1	hypothetical protein
PA14_11240_978088	C	C	A	A	Asp	Asp	Glu	Glu	1	DNA-binding transcriptional activator FeaR
PA14_11240_978089	C	C	G	G	Gln	Gln	Glu	Glu	1	DNA-binding transcriptional activator FeaR
PA14_11240_978167	G	G	A	A	Gly	Gly	Ser	Ser	1	DNA-binding transcriptional activator FeaR
PA14_11260_980216	C	T	C	C	Pro	Leu	Pro	Pro	1	epimerase
PA14_11260_980674	T	C	C	C	Cys	Arg	Arg	Arg	1	epimerase
PA14_11280_982022	A	G	G	G	Ser	Gly	Gly	Gly	1	hypothetical protein
PA14_11280_982042	C	C	T	T	Thr	Thr	Met	Met	1	hypothetical protein
PA14_11290_982753	T	G	G	G	Cys	Gly	Gly	Gly	1	permease
PA14_11290_983358	C	A	A	A	Ala	Glu	Glu	Glu	1	permease
PA14_11290_983650	A	G	G	G	Ile	Val	Val	Val	1	permease
PA14_11320_984676	A	T	A	A	Ile	Phe	Ile	Ile	1	hypothetical protein
PA14_11320_984802	A	A	C	C	Asn	Asn	His	His	1	hypothetical protein
PA14_11330_985481	T	T	C	C	Ser	Ser	Pro	Pro	1	hypothetical protein
PA14_11330_985578	C	C	C	G	Ala	Ala	Ala	Gly	1	hypothetical protein
PA14_11340_985753	A	A	A	G	Thr	Thr	Thr	Ala	1	thioredoxin
PA14_11340_986131	C	G	G	G	Pro	Ala	Ala	Ala	1	thioredoxin
PA14_11340_986135	C	G	G	G	Asp	Glu	Glu	Glu	1	thioredoxin
PA14_11340_986238	T	T	C	C	Leu	Leu	Pro	Pro	1	thioredoxin
PA14_11350_986740	C	C	A	A	Asp	Asp	Glu	Glu	1	hypothetical protein
PA14_11350_987098	A	C	A	A	Glu	Ala	Glu	Glu	1	hypothetical protein
PA14_11370_987764	T	C	C	C	Ser	Pro	Pro	Pro	1	lipoprotein
PA14_11400_988763	C	C	T	T	Ala	Ala	Val	Val	1	riboflavin-specific deaminase/reductase	ribD
PA14_11400_989458	A	G	A	G	Thr	Ala	Thr	Ala	1	riboflavin-specific deaminase/reductase	ribD
PA14_11450_992508	A	A	G	G	Thr	Thr	Ala	Ala	1	transcription antitermination protein NusB	nusB
PA14_11460_992916	A	A	A	G	Thr	Thr	Thr	Ala	1	thiamine monophosphate kinase	thiL
PA14_11460_992921	G	G	G	C	Glu	Glu	Glu	Asp	1	thiamine monophosphate kinase	thiL
PA14_11460_993135	A	A	C	C	Lys	Lys	Gln	Gln	1	thiamine monophosphate kinase	thiL
PA14_11460_993143	A	A	C	C	Glu	Glu	Asp	Asp	1	thiamine monophosphate kinase	thiL
PA14_11460_993655	C	C	C	T	Ala	Ala	Ala	Val	1	thiamine monophosphate kinase	thiL
PA14_11460_993673	C	C	C	A	Ala	Ala	Ala	Glu	1	thiamine monophosphate kinase	thiL
PA14_11460_993787	T	C	C	C	Val	Ala	Ala	Ala	1	thiamine monophosphate kinase	thiL
PA14_11470_994034	T	C	T	T	Phe	Ser	Phe	Phe	1	phosphatidylglycerophosphatase A	pgpA
PA14_11480_994399	A	C	C	C	Glu	Ala	Ala	Ala	1	hypothetical protein
PA14_11480_994400	A	C	C	C	Glu	Asp	Asp	Asp	1	hypothetical protein
PA14_11510_996382	G	A	A	A	Arg	Lys	Lys	Lys	1	GTP cyclohydrolase II	ribA
PA14_11520_996731	A	A	A	G	Thr	Thr	Thr	Ala	1	hypothetical protein
PA14_11520_996845	A	G	G	G	Ile	Val	Val	Val	1	hypothetical protein
PA14_11530_997283	C	C	C	T	Ala	Ala	Ala	Val	1	hypothetical protein
PA14_11530_997300	A	G	A	A	Thr	Ala	Thr	Thr	1	hypothetical protein
PA14_11530_997322	A	G	A	G	Gln	Arg	Gln	Arg	1	hypothetical protein
PA14_11560_1000074	C	T	C	C	Arg	Cys	Arg	Arg	1	geranyltranstransferase	ispA
PA14_11560_1000092	G	G	T	T	Ala	Ala	Ser	Ser	1	geranyltranstransferase	ispA
PA14_11580_1001203	G	G	A	A	Ala	Ala	Thr	Thr	1	hypothetical protein
PA14_11580_1001204	C	C	T	T	Ala	Ala	Val	Val	1	hypothetical protein
PA14_11580_1001753	G	G	A	A	Gly	Gly	Glu	Glu	1	hypothetical protein
PA14_11580_1002245	A	A	A	G	His	His	His	Arg	1	hypothetical protein
PA14_11590_1002534	A	C	C	C	Lys	Gln	Gln	Gln	1	hypothetical protein
PA14_11590_1002557	T	C	C	C	Leu	Pro	Pro	Pro	1	hypothetical protein
PA14_11590_1002566	C	C	G	G	Ala	Ala	Gly	Gly	1	hypothetical protein
PA14_11590_1003037	G	G	G	A	Arg	Arg	Arg	Gln	1	hypothetical protein
PA14_11590_1003038	C	G	G	G	Arg	Gly	Gly	Gly	1	hypothetical protein
PA14_11590_1003448	C	C	C	T	Thr	Thr	Thr	Ile	1	hypothetical protein
PA14_11590_1003488	A	A	A	G	Ile	Ile	Ile	Val	1	hypothetical protein
PA14_11590_1003490	G	G	G	A	Ser	Ser	Ser	Asn	1	hypothetical protein
PA14_11590_1003494	G	G	G	C	Gly	Gly	Gly	Arg	1	hypothetical protein
PA14_11600_1003555	C	C	C	T	Leu	Leu	Leu	Phe	1	ABC transporter
PA14_11600_1003608	C	C	C	G	Ala	Ala	Ala	Gly	1	ABC transporter
PA14_11600_1003734	A	A	A	C	Asp	Asp	Asp	Ala	1	ABC transporter
PA14_11600_1003822	A	A	A	C	Met	Met	Met	Leu	1	ABC transporter
PA14_11600_1003884	C	C	C	G	Pro	Pro	Pro	Arg	1	ABC transporter
PA14_11600_1004491	G	G	G	A	Gly	Gly	Gly	Ser	1	ABC transporter
PA14_11600_1004629	A	A	A	G	Ile	Ile	Ile	Val	1	ABC transporter
PA14_11600_1004630	C	C	C	A	Asp	Asp	Asp	Glu	1	ABC transporter
PA14_11600_1004722	T	T	T	C	Ser	Ser	Ser	Pro	1	ABC transporter
PA14_11610_1005441	T	C	T	T	Leu	Pro	Leu	Leu	1	ABC transporter permease
PA14_11610_1006015	A	A	G	G	Ser	Ser	Gly	Gly	1	ABC transporter permease
PA14_11620_1006218	T	C	C	C	Cys	Arg	Arg	Arg	1	ABC transporter
PA14_11620_1006803	A	G	G	G	Ile	Val	Val	Val	1	ABC transporter
PA14_11630_1007513	A	G	G	G	Thr	Ala	Ala	Ala	1	two-component sensor
PA14_11630_1008238	A	G	A	A	Glu	Gly	Glu	Glu	1	two-component sensor
PA14_11630_1008248	T	C	C	C	Cys	Arg	Arg	Arg	1	two-component sensor
PA14_11630_1009508	A	G	G	G	Thr	Ala	Ala	Ala	1	two-component sensor
PA14_11700_1013825	A	A	G	G	Glu	Glu	Gly	Gly	1	hypothetical protein
PA14_11730_1015489	G	A	G	G	Ala	Thr	Ala	Ala	1	protein kinase
PA14_11730_1015519	A	G	G	G	Thr	Ala	Ala	Ala	1	protein kinase
PA14_11730_1015533	G	C	C	C	Leu	Phe	Phe	Phe	1	protein kinase
PA14_11730_1015712	C	C	T	T	Ala	Ala	Val	Val	1	protein kinase
PA14_11730_1015762	C	T	C	C	Arg	Trp	Arg	Arg	1	protein kinase
PA14_11730_1015894	A	C	C	C	Met	Leu	Leu	Leu	1	protein kinase
PA14_11730_1015981	G	G	G	T	Val	Val	Val	Leu	1	protein kinase
PA14_11730_1016050	A	A	A	G	Ile	Ile	Ile	Val	1	protein kinase
PA14_11730_1016051	T	T	T	C	Ile	Ile	Ile	Thr	1	protein kinase
PA14_11730_1016306	C	T	C	T	Ala	Val	Ala	Val	1	protein kinase
PA14_11730_1016900	C	C	G	G	Ala	Ala	Gly	Gly	1	protein kinase
PA14_11730_1016970	A	A	G	G	Lys	Lys	Glu	Glu	1	protein kinase
PA14_11730_1017042	G	G	A	A	Ala	Ala	Thr	Thr	1	protein kinase
PA14_11740_1016970	A	A	G	G	Lys	Lys	Glu	Glu	1	hypothetical protein
PA14_11740_1017042	G	G	A	A	Ala	Ala	Thr	Thr	1	hypothetical protein
PA14_11760_1018560	A	C	C	C	Glu	Asp	Asp	Asp	1	ethanolamine ammonia-lyase small subunit
PA14_11790_1021614	G	A	G	G	Ser	Asn	Ser	Ser	1	amino acid transporter
PA14_11810_1022877	A	A	A	G	Thr	Thr	Thr	Ala	1	aldehyde dehydrogenase
PA14_11810_1022883	G	G	G	C	Val	Val	Val	Leu	1	aldehyde dehydrogenase
PA14_11830_1025176	C	A	C	C	Pro	Gln	Pro	Pro	1	transcriptional regulator
PA14_11830_1025266	G	C	C	C	Gly	Ala	Ala	Ala	1	transcriptional regulator
PA14_11830_1025272	C	T	C	C	Ala	Val	Ala	Ala	1	transcriptional regulator
PA14_11830_1026093	A	G	G	G	Ser	Gly	Gly	Gly	1	transcriptional regulator
PA14_11845_1027294	G	G	A	A	Val	Val	Met	Met	1	UDP-N-acetylmuramate:L-alanyl-gamma-D-glutamyl- meso-diaminopimelate ligase	mpl
PA14_11845_1027477	G	A	G	G	Val	Ile	Val	Val	1	UDP-N-acetylmuramate:L-alanyl-gamma-D-glutamyl- meso-diaminopimelate ligase	mpl
PA14_11860_1027936	C	C	T	T	Ala	Ala	Val	Val	1	aromatic acid decarboxylase
PA14_11880_1028428	T	A	A	A	Leu	Met	Met	Met	1	hypothetical protein
PA14_11890_1028734	A	T	T	T	Ile	Phe	Phe	Phe	1	hypothetical protein
PA14_11890_1029151	A	G	G	G	Asn	Asp	Asp	Asp	1	hypothetical protein
PA14_11900_1030178	A	A	G	G	Ile	Ile	Val	Val	1	hypothetical protein
PA14_11920_1032248	C	G	G	G	Leu	Val	Val	Val	1	hypothetical protein
PA14_11960_1033709	G	A	G	G	Ala	Thr	Ala	Ala	1	hypothetical protein
PA14_11960_1033792	G	A	A	A	Ser	Asn	Asn	Asn	1	hypothetical protein
PA14_11960_1034789	A	C	C	C	Met	Leu	Leu	Leu	1	hypothetical protein
PA14_11960_1034807	A	G	G	G	Ser	Gly	Gly	Gly	1	hypothetical protein
PA14_11960_1034918	A	C	C	C	Met	Leu	Leu	Leu	1	hypothetical protein
PA14_11970_1035067	G	G	A	A	Ala	Ala	Thr	Thr	1	3-methyladenine DNA glycosylase
PA14_11970_1035303	A	G	G	G	Asn	Ser	Ser	Ser	1	3-methyladenine DNA glycosylase
PA14_11970_1035325	G	A	A	A	Ala	Thr	Thr	Thr	1	3-methyladenine DNA glycosylase
PA14_11980_1036202	T	T	T	A	Cys	Cys	Cys	Ser	1	hypothetical protein
PA14_11990_1036637	C	C	G	G	Gln	Gln	Glu	Glu	1	hydrolase
PA14_11990_1036759	A	A	G	G	Tyr	Tyr	Cys	Cys	1	hydrolase
PA14_11990_1036862	C	C	T	T	Leu	Leu	Phe	Phe	1	hydrolase
PA14_11990_1037539	G	G	A	A	Arg	Arg	Gln	Gln	1	hydrolase
PA14_11990_1037675	G	A	A	A	Ala	Thr	Thr	Thr	1	hydrolase
PA14_11990_1037758	T	A	A	A	Phe	Tyr	Tyr	Tyr	1	hydrolase
PA14_12020_1039692	C	T	C	C	Ala	Val	Ala	Ala	1	nicotinic acid mononucleotide adenylyltransferase	nadD
PA14_12050_1040492	G	T	G	G	Trp	Leu	Trp	Trp	1	rRNA large subunit methyltransferase
PA14_12050_1040669	T	C	C	C	Leu	Pro	Pro	Pro	1	rRNA large subunit methyltransferase
PA14_12140_1049741	T	C	C	C	Val	Ala	Ala	Ala	1	transcriptional regulator
PA14_12140_1049855	A	A	G	G	Gln	Gln	Arg	Arg	1	transcriptional regulator
PA14_12150_1050651	G	C	C	C	Val	Leu	Leu	Leu	1	epoxide hydrolase
PA14_12150_1050754	G	T	T	T	Gly	Val	Val	Val	1	epoxide hydrolase
PA14_12150_1050808	A	A	A	G	Gln	Gln	Gln	Arg	1	epoxide hydrolase
PA14_12150_1051050	G	G	G	A	Glu	Glu	Glu	Lys	1	epoxide hydrolase
PA14_12160_1052532	G	G	A	A	Gly	Gly	Ser	Ser	1	murein transglycosylase
PA14_12160_1052699	T	A	A	A	Leu	Gln	Gln	Gln	1	murein transglycosylase
PA14_12230_1055909	A	G	G	G	Asp	Gly	Gly	Gly	1	leucyl-tRNA synthetase	leuS
PA14_12230_1055910	G	A	A	A	Asp	Asn	Asn	Asn	1	leucyl-tRNA synthetase	leuS
PA14_12230_1056572	G	A	A	A	Ser	Asn	Asn	Asn	1	leucyl-tRNA synthetase	leuS
PA14_12230_1056921	G	A	A	A	Asp	Asn	Asn	Asn	1	leucyl-tRNA synthetase	leuS
PA14_12260_1058451	C	C	A	A	Pro	Pro	Thr	Thr	1	hypothetical protein
PA14_12260_1058626	A	A	G	G	Asp	Asp	Gly	Gly	1	hypothetical protein
PA14_12270_1058874	C	C	C	T	Arg	Arg	Arg	Trp	1	hypothetical protein
PA14_12270_1058968	T	T	T	C	Val	Val	Val	Ala	1	hypothetical protein
PA14_12270_1059345	C	T	C	C	Leu	Phe	Leu	Leu	1	hypothetical protein
PA14_12280_1059927	G	C	G	G	Glu	Gln	Glu	Glu	1	apolipoprotein N-acyltransferase	lnt
PA14_12280_1060785	T	C	C	C	Phe	Leu	Leu	Leu	1	apolipoprotein N-acyltransferase	lnt
PA14_12280_1060964	T	A	A	A	Val	Asp	Asp	Asp	1	apolipoprotein N-acyltransferase	lnt
PA14_12330_1062593	G	A	G	G	Val	Met	Val	Val	1	hypothetical protein
PA14_12330_1062610	A	G	G	G	Asn	Ser	Ser	Ser	1	hypothetical protein
PA14_12350_1064489	A	A	C	C	Thr	Thr	Pro	Pro	1	(dimethylallyl)adenosine tRNA methylthiotransferase
PA14_12390_1066631	A	G	G	G	Asn	Asp	Asp	Asp	1	glutamate-1-semialdehyde aminotransferase	hemL
PA14_12400_1067933	G	A	G	A	Arg	Gln	Arg	Gln	1	thiamine-phosphate pyrophosphorylase	thiE
PA14_12400_1068081	T	C	C	C	Tyr	His	His	His	1	thiamine-phosphate pyrophosphorylase	thiE
PA14_12410_1068382	G	A	G	G	Gly	Ser	Gly	Gly	1	phosphomethylpyrimidine kinase	thiD
PA14_12410_1068400	C	C	C	T	Leu	Leu	Leu	Phe	1	phosphomethylpyrimidine kinase	thiD
PA14_12450_1072569	G	T	T	T	Gly	Val	Val	Val	1	acyl-CoA dehydrogenase
PA14_12450_1072625	G	A	G	G	Ala	Thr	Ala	Ala	1	acyl-CoA dehydrogenase
PA14_12450_1072929	A	C	A	A	Glu	Ala	Glu	Glu	1	acyl-CoA dehydrogenase
PA14_12450_1074110	G	A	G	G	Ala	Thr	Ala	Ala	1	acyl-CoA dehydrogenase
PA14_12470_1074371	G	C	C	C	Ser	Thr	Thr	Thr	1	hypothetical protein
PA14_12470_1074506	G	A	A	A	Arg	His	His	His	1	hypothetical protein
PA14_12530_1077122	C	A	A	A	His	Asn	Asn	Asn	1	hypothetical protein
PA14_12530_1077551	G	G	A	A	Val	Val	Ile	Ile	1	hypothetical protein
PA14_12530_1077683	G	G	T	T	Val	Val	Phe	Phe	1	hypothetical protein
PA14_12590_1080549	G	A	A	A	Ala	Thr	Thr	Thr	1	hypothetical protein
PA14_12590_1080610	G	G	A	A	Met	Met	Ile	Ile	1	hypothetical protein
PA14_12590_1080612	A	A	G	G	Met	Met	Val	Val	1	hypothetical protein
PA14_12590_1080663	A	C	A	C	Ile	Leu	Ile	Leu	1	hypothetical protein
PA14_12590_1080678	T	T	T	C	Ser	Ser	Ser	Pro	1	hypothetical protein
PA14_12590_1080801	C	C	C	T	Arg	Arg	Arg	Trp	1	hypothetical protein
PA14_12590_1080885	G	G	G	A	Ala	Ala	Ala	Thr	1	hypothetical protein
PA14_12590_1080914	C	C	C	T	Pro	Pro	Pro	Leu	1	hypothetical protein
PA14_12590_1081043	A	C	A	C	Asp	Ala	Asp	Ala	1	hypothetical protein
PA14_12630_1082944	G	C	C	C	Gly	Arg	Arg	Arg	1	ATP-dependent helicase
PA14_12630_1083075	G	C	C	C	Gln	His	His	His	1	ATP-dependent helicase
PA14_12630_1083271	G	G	C	C	Ala	Ala	Pro	Pro	1	ATP-dependent helicase
PA14_12630_1083950	C	C	C	A	Ala	Ala	Ala	Glu	1	ATP-dependent helicase
PA14_12630_1084117	G	G	G	A	Ala	Ala	Ala	Thr	1	ATP-dependent helicase
PA14_12640_1085352	T	C	T	T	Val	Ala	Val	Val	1	hypothetical protein
PA14_12650_1085934	A	G	A	A	Asn	Asp	Asn	Asn	1	hypothetical protein
PA14_12670_1086713	G	G	A	A	Val	Val	Ile	Ile	1	hypothetical protein
PA14_12680_1088119	A	A	G	G	Ser	Ser	Gly	Gly	1	short chain dehydrogenase
PA14_12690_1088663	A	A	A	G	Asp	Asp	Asp	Gly	1	hypothetical protein
PA14_12690_1088664	G	G	G	C	Asp	Asp	Asp	His	1	hypothetical protein
PA14_12690_1088727	C	T	T	T	Leu	Phe	Phe	Phe	1	hypothetical protein
PA14_12700_1089108	A	G	A	A	Thr	Ala	Thr	Thr	1	hypothetical protein
PA14_12700_1089303	G	T	T	T	Ala	Ser	Ser	Ser	1	hypothetical protein
PA14_12710_1090831	A	G	G	G	His	Arg	Arg	Arg	1	hypothetical protein
PA14_12730_1091415	A	G	G	G	Ile	Val	Val	Val	1	hypothetical protein
PA14_12730_1091565	C	C	T	T	Pro	Pro	Ser	Ser	1	hypothetical protein
PA14_12730_1091586	C	C	G	G	His	His	Asp	Asp	1	hypothetical protein
PA14_12740_1092004	C	C	C	T	Pro	Pro	Pro	Ser	1	hypothetical protein
PA14_12740_1092056	G	G	G	C	Gly	Gly	Gly	Ala	1	hypothetical protein
PA14_12740_1092094	T	G	T	G	Ser	Ala	Ser	Ala	1	hypothetical protein
PA14_12760_1093712	G	G	A	A	Val	Val	Ile	Ile	1	ATP-dependent RNA helicase
PA14_12760_1094184	C	C	C	A	Ala	Ala	Ala	Glu	1	ATP-dependent RNA helicase
PA14_12760_1094274	C	C	T	T	Ala	Ala	Val	Val	1	ATP-dependent RNA helicase
PA14_12770_1094569	C	C	C	A	Ala	Ala	Ala	Asp	1	hypothetical protein
PA14_12770_1095052	G	A	G	G	Gly	Asp	Gly	Gly	1	hypothetical protein
PA14_12780_1096370	C	C	G	G	Thr	Thr	Ser	Ser	1	two-component response regulator
PA14_12820_1098218	A	G	G	G	Ile	Val	Val	Val	1	two-component sensor
PA14_12820_1099441	A	G	G	G	Ile	Met	Met	Met	1	two-component sensor
PA14_12820_1099793	T	C	T	T	Phe	Leu	Phe	Phe	1	two-component sensor
PA14_12820_1099836	C	T	C	C	Ala	Val	Ala	Ala	1	two-component sensor
PA14_12820_1101129	A	G	G	G	Asn	Ser	Ser	Ser	1	two-component sensor
PA14_12820_1101443	T	T	T	A	Ser	Ser	Ser	Thr	1	two-component sensor
PA14_12820_1101447	A	A	A	C	Asp	Asp	Asp	Ala	1	two-component sensor
PA14_12840_1102135	G	T	G	G	Arg	Leu	Arg	Arg	1	acetyltransferase
PA14_12850_1102970	T	C	C	C	Phe	Leu	Leu	Leu	1	acetyltransferase
PA14_12860_1103344	G	A	A	A	Val	Ile	Ile	Ile	1	hypothetical protein
PA14_12860_1103653	C	C	C	A	Pro	Pro	Pro	Thr	1	hypothetical protein
PA14_12860_1103686	G	C	C	C	Ala	Pro	Pro	Pro	1	hypothetical protein
PA14_12860_1103785	G	A	G	G	Ala	Thr	Ala	Ala	1	hypothetical protein
PA14_12860_1104218	A	G	G	G	Glu	Gly	Gly	Gly	1	hypothetical protein
PA14_12860_1104410	G	A	A	A	Arg	His	His	His	1	hypothetical protein
PA14_12860_1104598	C	G	G	G	Leu	Val	Val	Val	1	hypothetical protein
PA14_12860_1104635	A	G	G	G	Glu	Gly	Gly	Gly	1	hypothetical protein
PA14_12860_1104787	T	A	A	A	Leu	Met	Met	Met	1	hypothetical protein
PA14_12890_1105716	A	G	A	A	Ile	Val	Ile	Ile	1	hypothetical protein
PA14_12890_1105956	A	G	G	G	Ser	Gly	Gly	Gly	1	hypothetical protein
PA14_12910_1107181	C	C	C	T	Ala	Ala	Ala	Val	1	hypothetical protein
PA14_12940_1108707	C	C	A	A	Thr	Thr	Lys	Lys	1	taurine ABC transporter ATP-binding protein
PA14_12940_1108819	C	A	C	C	Asp	Glu	Asp	Asp	1	taurine ABC transporter ATP-binding protein
PA14_12940_1108934	G	C	C	C	Glu	Gln	Gln	Gln	1	taurine ABC transporter ATP-binding protein
PA14_12940_1109246	T	G	G	G	Ser	Ala	Ala	Ala	1	taurine ABC transporter ATP-binding protein
PA14_12970_1110322	G	A	A	A	Ala	Thr	Thr	Thr	1	taurine dioxygenase	tauD
PA14_12970_1110814	C	G	G	G	Leu	Val	Val	Val	1	taurine dioxygenase	tauD
PA14_12970_1110829	G	T	G	G	Gly	Cys	Gly	Gly	1	taurine dioxygenase	tauD
PA14_12970_1111069	T	T	G	G	Phe	Phe	Val	Val	1	taurine dioxygenase	tauD
PA14_12980_1111703	A	A	C	C	Glu	Glu	Ala	Ala	1	hypothetical protein
PA14_12980_1111834	G	G	T	T	Val	Val	Phe	Phe	1	hypothetical protein
PA14_12980_1111951	G	G	C	C	Val	Val	Leu	Leu	1	hypothetical protein
PA14_12980_1112177	G	A	G	G	Ser	Asn	Ser	Ser	1	hypothetical protein
PA14_12980_1112299	A	A	G	G	Ser	Ser	Gly	Gly	1	hypothetical protein
PA14_12980_1113049	A	A	G	A	Thr	Thr	Ala	Thr	1	hypothetical protein
PA14_13000_1115566	C	C	T	T	Ala	Ala	Val	Val	1	transcriptional regulator
PA14_13000_1115570	G	G	A	A	Glu	Glu	Lys	Lys	1	transcriptional regulator
PA14_13000_1115642	A	A	G	G	Arg	Arg	Gly	Gly	1	transcriptional regulator
PA14_13000_1115810	G	A	G	G	Val	Ile	Val	Val	1	transcriptional regulator
PA14_13000_1115873	A	G	G	G	Ile	Val	Val	Val	1	transcriptional regulator
PA14_13000_1116086	A	G	A	A	Thr	Ala	Thr	Thr	1	transcriptional regulator
PA14_13000_1116124	G	G	C	C	Gly	Gly	Ala	Ala	1	transcriptional regulator
PA14_13010_1117389	A	A	A	C	Ile	Ile	Ile	Leu	1	hypothetical protein
PA14_13010_1117406	G	G	G	A	Ser	Ser	Ser	Asn	1	hypothetical protein
PA14_13030_1118412	G	C	C	C	Val	Leu	Leu	Leu	1	CioA	cioA
PA14_13050_1120424	A	A	G	G	Asn	Asn	Ser	Ser	1	hypothetical protein
PA14_13060_1120855	G	G	G	A	Val	Val	Val	Ile	1	transcriptional regulator
PA14_13060_1121563	A	G	G	G	Ser	Gly	Gly	Gly	1	transcriptional regulator
PA14_13070_1122440	G	T	T	T	Trp	Leu	Leu	Leu	1	MFS family transporter
PA14_13090_1122977	G	C	C	C	Val	Leu	Leu	Leu	1	acyl-CoA thiolase
PA14_13090_1123225	A	G	G	G	Asn	Ser	Ser	Ser	1	acyl-CoA thiolase
PA14_13090_1123252	C	A	C	C	Thr	Asn	Thr	Thr	1	acyl-CoA thiolase
PA14_13090_1123447	A	G	G	G	Lys	Arg	Arg	Arg	1	acyl-CoA thiolase
PA14_13090_1124041	T	C	T	T	Val	Ala	Val	Val	1	acyl-CoA thiolase
PA14_13090_1124075	A	G	G	G	Thr	Ala	Ala	Ala	1	acyl-CoA thiolase
PA14_13110_1124443	T	G	G	G	Leu	Val	Val	Val	1	long-chain-fatty-acid--CoA ligase
PA14_13130_1127786	A	G	G	G	Ile	Val	Val	Val	1	hypothetical protein
PA14_13150_1132418	A	A	A	G	Ser	Ser	Ser	Gly	1	transcriptional regulator
PA14_13170_1133140	A	G	G	G	Glu	Gly	Gly	Gly	1	metal transporting P-type ATPase
PA14_13170_1134684	C	G	G	G	Asp	Glu	Glu	Glu	1	metal transporting P-type ATPase
PA14_13240_1139344	G	A	A	A	Val	Ile	Ile	Ile	1	molybdopterin converting factor	moaD
PA14_13260_1140262	T	A	A	A	Ser	Thr	Thr	Thr	1	MoaB1	moaB1
PA14_13280_1141665	C	G	C	G	Pro	Ala	Pro	Ala	1	molybdenum cofactor biosynthetic protein A1	moeA1
PA14_13300_1143083	A	A	G	G	Ser	Ser	Gly	Gly	1	hypothetical protein
PA14_13300_1143803	C	A	A	A	Gln	Lys	Lys	Lys	1	hypothetical protein
PA14_13320_1144322	G	A	A	A	Ser	Asn	Asn	Asn	1	hypothetical protein
PA14_13330_1145881	G	G	A	A	Gly	Gly	Glu	Glu	1	hypothetical protein
PA14_13340_1146265	T	C	C	C	Leu	Pro	Pro	Pro	1	extracellular nuclease
PA14_13340_1146615	A	G	G	G	Ser	Gly	Gly	Gly	1	extracellular nuclease
PA14_13340_1147116	C	T	C	C	Leu	Phe	Leu	Leu	1	extracellular nuclease
PA14_13340_1147957	T	C	C	C	Ile	Thr	Thr	Thr	1	extracellular nuclease
PA14_13340_1148289	G	A	A	A	Gly	Ser	Ser	Ser	1	extracellular nuclease
PA14_13340_1148490	C	C	C	T	Arg	Arg	Arg	Trp	1	extracellular nuclease
PA14_13350_1149170	A	G	G	G	Thr	Ala	Ala	Ala	1	hypothetical protein
PA14_13350_1149302	A	T	T	T	Thr	Ser	Ser	Ser	1	hypothetical protein
PA14_13350_1149353	T	C	C	C	Phe	Leu	Leu	Leu	1	hypothetical protein
PA14_13350_1149574	A	A	C	C	Glu	Glu	Ala	Ala	1	hypothetical protein
PA14_13360_1149849	T	C	C	C	Ile	Thr	Thr	Thr	1	hypothetical protein
PA14_13360_1149859	G	G	A	A	Ala	Ala	Thr	Thr	1	hypothetical protein
PA14_13360_1150173	A	C	A	A	Gln	Pro	Gln	Gln	1	hypothetical protein
PA14_13380_1151165	A	A	T	T	Glu	Glu	Asp	Asp	1	hypothetical protein
PA14_13380_1151203	A	C	C	C	Ser	Arg	Arg	Arg	1	hypothetical protein
PA14_13420_1154100	C	G	C	C	Pro	Arg	Pro	Pro	1	hypothetical protein
PA14_13430_1155107	G	C	C	C	Gln	His	His	His	1	Fe(III) dicitrate transport protein FecA	fecA
PA14_13430_1155108	A	G	G	G	Gln	Arg	Arg	Arg	1	Fe(III) dicitrate transport protein FecA	fecA
PA14_13430_1155745	G	A	G	A	Ala	Thr	Ala	Thr	1	Fe(III) dicitrate transport protein FecA	fecA
PA14_13430_1155748	A	A	A	G	Ser	Ser	Ser	Gly	1	Fe(III) dicitrate transport protein FecA	fecA
PA14_13430_1155805	G	A	G	A	Ala	Thr	Ala	Thr	1	Fe(III) dicitrate transport protein FecA	fecA
PA14_13430_1156536	C	T	T	T	Ala	Val	Val	Val	1	Fe(III) dicitrate transport protein FecA	fecA
PA14_13430_1156815	T	C	C	C	Phe	Ser	Ser	Ser	1	Fe(III) dicitrate transport protein FecA	fecA
PA14_13450_1157179	T	T	T	C	Val	Val	Val	Ala	1	transmembrane sensor
PA14_13450_1157245	A	A	A	G	His	His	His	Arg	1	transmembrane sensor
PA14_13450_1157381	G	A	G	G	Gly	Ser	Gly	Gly	1	transmembrane sensor
PA14_13450_1157714	A	C	C	C	Ser	Arg	Arg	Arg	1	transmembrane sensor
PA14_13460_1157937	G	G	C	C	Gly	Gly	Ala	Ala	1	RNA polymerase sigma factor
PA14_13470_1158481	C	G	C	C	Ala	Gly	Ala	Ala	1	AraC family transcriptional regulator
PA14_13500_1160448	G	G	A	A	Glu	Glu	Lys	Lys	1	2-hydroxyacid dehydrogenase
PA14_13500_1160732	G	A	G	A	Arg	Gln	Arg	Gln	1	2-hydroxyacid dehydrogenase
PA14_13500_1161318	C	T	T	T	Arg	Cys	Cys	Cys	1	2-hydroxyacid dehydrogenase
PA14_13520_1162750	C	G	G	G	Gln	Glu	Glu	Glu	1	outer membrane protein
PA14_13520_1163087	C	G	G	G	Ala	Gly	Gly	Gly	1	outer membrane protein
PA14_13520_1163461	A	C	C	C	Ser	Arg	Arg	Arg	1	outer membrane protein
PA14_13520_1163593	G	G	C	C	Val	Val	Leu	Leu	1	outer membrane protein
PA14_13520_1164107	C	C	T	T	Ala	Ala	Val	Val	1	outer membrane protein
PA14_13530_1165010	A	T	A	A	Glu	Asp	Glu	Glu	1	outer membrane protein
PA14_13530_1165873	G	A	G	G	Arg	Lys	Arg	Arg	1	outer membrane protein
PA14_13580_1167657	G	G	G	A	Arg	Arg	Arg	Lys	1	ABC transporter ATP-binding protein
PA14_13580_1167843	A	A	C	C	Glu	Glu	Ala	Ala	1	ABC transporter ATP-binding protein
PA14_13590_1168863	T	C	C	C	Val	Ala	Ala	Ala	1	ABC transporter permease
PA14_13600_1169498	G	A	A	A	Arg	His	His	His	1	ABC transporter substrate-binding protein
PA14_13600_1169984	G	A	A	A	Arg	His	His	His	1	ABC transporter substrate-binding protein
PA14_13600_1170345	C	T	T	T	Leu	Phe	Phe	Phe	1	ABC transporter substrate-binding protein
PA14_13620_1172184	C	G	C	C	Leu	Val	Leu	Leu	1	Na+/H+ antiporter NhaP	nhaP
PA14_13650_1173592	A	T	A	T	Glu	Asp	Glu	Asp	1	hypothetical protein
PA14_13650_1173636	A	G	A	G	Thr	Ala	Thr	Ala	1	hypothetical protein
PA14_13650_1173643	C	G	C	G	Asp	Glu	Asp	Glu	1	hypothetical protein
PA14_13650_1173833	T	T	T	C	Val	Val	Val	Ala	1	hypothetical protein
PA14_13650_1173927	G	A	G	G	Ala	Thr	Ala	Ala	1	hypothetical protein
PA14_13650_1173987	A	G	G	G	Thr	Ala	Ala	Ala	1	hypothetical protein
PA14_13660_1174214	C	C	G	G	Leu	Leu	Val	Val	1	hypothetical protein
PA14_13660_1174333	G	A	G	A	Arg	His	Arg	His	1	hypothetical protein
PA14_13660_1174445	C	T	C	C	Pro	Ser	Pro	Pro	1	hypothetical protein
PA14_13660_1174532	G	C	G	C	Val	Leu	Val	Leu	1	hypothetical protein
PA14_13660_1174724	C	A	C	A	Pro	Thr	Pro	Thr	1	hypothetical protein
PA14_13680_1175385	G	G	G	A	Met	Met	Met	Ile	1	short chain dehydrogenase
PA14_13680_1175387	A	A	A	C	Met	Met	Met	Leu	1	short chain dehydrogenase
PA14_13680_1175498	C	C	C	T	Pro	Pro	Pro	Ser	1	short chain dehydrogenase
PA14_13680_1175588	A	C	A	A	Met	Leu	Met	Met	1	short chain dehydrogenase
PA14_13680_1175868	C	A	C	C	Asp	Glu	Asp	Asp	1	short chain dehydrogenase
PA14_13680_1175942	A	A	G	G	Thr	Thr	Ala	Ala	1	short chain dehydrogenase
PA14_13690_1176770	A	G	G	G	Ile	Val	Val	Val	1	methyltransferase
PA14_13690_1176794	G	A	A	A	Ala	Thr	Thr	Thr	1	methyltransferase
PA14_13690_1176827	C	T	T	T	His	Tyr	Tyr	Tyr	1	methyltransferase
PA14_13730_1178626	G	G	A	A	Arg	Arg	His	His	1	transcriptional regulator NarL	narL
PA14_13740_1178797	G	G	C	C	Ala	Ala	Pro	Pro	1	two-component sensor NarX	narX
PA14_13740_1179120	G	A	G	G	Arg	His	Arg	Arg	1	two-component sensor NarX	narX
PA14_13740_1179139	G	G	A	A	Ala	Ala	Thr	Thr	1	two-component sensor NarX	narX
PA14_13750_1181396	G	A	G	G	Ala	Thr	Ala	Ala	1	nitrite extrusion protein 1	narK1
PA14_13770_1182162	G	G	A	A	Arg	Arg	Gln	Gln	1	nitrite extrusion protein 2	narK2
PA14_13770_1182992	A	A	A	G	Ile	Ile	Ile	Val	1	nitrite extrusion protein 2	narK2
PA14_13770_1183130	A	A	G	G	Thr	Thr	Ala	Ala	1	nitrite extrusion protein 2	narK2
PA14_13780_1186253	A	G	G	G	Met	Val	Val	Val	1	respiratory nitrate reductase alpha subun	narG
PA14_13810_1189257	G	G	A	A	Gly	Gly	Arg	Arg	1	respiratory nitrate reductase delta chain	narJ
PA14_13830_1189944	A	A	G	G	Asn	Asn	Ser	Ser	1	respiratory nitrate reductase gamma chain	narI
PA14_13830_1190094	C	T	C	C	Ala	Val	Ala	Ala	1	respiratory nitrate reductase gamma chain	narI
PA14_13840_1191222	G	G	G	A	Gly	Gly	Gly	Glu	1	peptidyl-prolyl cis-trans isomerase
PA14_13860_1192311	A	G	A	A	Thr	Ala	Thr	Thr	1	hypothetical protein
PA14_13860_1192313	C	A	C	C	Ala	Asp	Ala	Ala	1	hypothetical protein
PA14_13860_1192332	C	G	C	C	Pro	Ala	Pro	Pro	1	hypothetical protein
PA14_13870_1192624	A	A	C	C	Gln	Gln	Pro	Pro	1	hypothetical protein
PA14_13870_1192829	G	G	A	A	Ala	Ala	Thr	Thr	1	hypothetical protein
PA14_13870_1192841	T	T	C	C	Phe	Phe	Leu	Leu	1	hypothetical protein
PA14_13880_1193088	G	G	T	T	Trp	Trp	Cys	Cys	1	hypothetical protein
PA14_13890_1193291	C	C	T	T	Pro	Pro	Leu	Leu	1	integrase
PA14_13890_1193358	A	A	G	G	Thr	Thr	Ala	Ala	1	integrase
PA14_13940_1196789	C	C	A	A	Ala	Ala	Glu	Glu	1	S-type pyocin protein
PA14_13940_1196945	T	T	C	C	Leu	Leu	Ser	Ser	1	S-type pyocin protein
PA14_14000_1200413	G	G	T	T	Ala	Ala	Ser	Ser	1	hypothetical protein
PA14_14010_1201300	G	A	G	G	Val	Met	Val	Val	1	amino acid oxidase
PA14_14010_1201314	G	G	A	A	Ser	Ser	Asn	Asn	1	amino acid oxidase
PA14_14020_1202216	G	A	G	A	Glu	Lys	Glu	Lys	1	hypothetical protein
PA14_14020_1202321	C	C	C	G	Pro	Pro	Pro	Ala	1	hypothetical protein
PA14_14020_1202363	T	A	T	A	Cys	Ser	Cys	Ser	1	hypothetical protein
PA14_14020_1202471	G	G	A	A	Ala	Ala	Thr	Thr	1	hypothetical protein
PA14_14040_1204295	C	C	G	G	Ala	Ala	Gly	Gly	1	ATP-dependent RNA helicase RhlB	rhl
PA14_14040_1204337	T	C	T	C	Val	Ala	Val	Ala	1	ATP-dependent RNA helicase RhlB	rhl
PA14_14040_1204377	G	C	G	C	Ala	Pro	Ala	Pro	1	ATP-dependent RNA helicase RhlB	rhl
PA14_14060_1204839	C	T	T	T	Ala	Val	Val	Val	1	AMP-binding protein
PA14_14060_1205296	G	T	G	G	Glu	Asp	Glu	Glu	1	AMP-binding protein
PA14_14060_1206149	G	G	A	A	Val	Val	Ile	Ile	1	AMP-binding protein
PA14_14060_1206360	T	T	C	C	Val	Val	Ala	Ala	1	AMP-binding protein
PA14_14060_1206458	G	G	A	A	Val	Val	Ile	Ile	1	AMP-binding protein
PA14_14060_1206603	G	A	G	G	Arg	His	Arg	Arg	1	AMP-binding protein
PA14_14060_1206654	G	G	A	A	Arg	Arg	Gln	Gln	1	AMP-binding protein
PA14_14080_1207267	G	G	A	A	Val	Val	Met	Met	1	carboxylesterase
PA14_14100_1207911	C	T	T	T	Pro	Ser	Ser	Ser	1	amino acid-binding protein
PA14_14100_1208070	G	G	C	C	Val	Val	Leu	Leu	1	amino acid-binding protein
PA14_14100_1208297	C	C	G	G	Asp	Asp	Glu	Glu	1	amino acid-binding protein
PA14_14110_1209276	T	T	C	C	Val	Val	Ala	Ala	1	phosphatidylserine synthase	pcs
PA14_14130_1209798	C	C	G	G	Gln	Gln	Glu	Glu	1	hypothetical protein
PA14_14130_1209810	C	T	C	C	Arg	Cys	Arg	Arg	1	hypothetical protein
PA14_14130_1209895	A	A	G	G	Asp	Asp	Gly	Gly	1	hypothetical protein
PA14_14130_1209961	T	C	C	C	Val	Ala	Ala	Ala	1	hypothetical protein
PA14_14160_1211283	A	A	G	G	Gln	Gln	Arg	Arg	1	acetyltransferase
PA14_14160_1211445	G	T	G	G	Ser	Ile	Ser	Ser	1	acetyltransferase
PA14_14160_1211792	A	G	A	G	Thr	Ala	Thr	Ala	1	acetyltransferase
PA14_14170_1212747	G	T	T	T	Arg	Leu	Leu	Leu	1	hypothetical protein
PA14_14200_1212938	T	C	T	C	Ser	Pro	Ser	Pro	1	hypothetical protein
PA14_14200_1212942	C	C	C	T	Pro	Pro	Pro	Leu	1	hypothetical protein
PA14_14200_1213244	G	A	A	A	Asp	Asn	Asn	Asn	1	hypothetical protein
PA14_14210_1214063	C	A	A	A	Asp	Glu	Glu	Glu	1	hypothetical protein
PA14_14210_1214437	A	A	T	T	Gln	Gln	Leu	Leu	1	hypothetical protein
PA14_14210_1214566	C	G	G	G	Thr	Ser	Ser	Ser	1	hypothetical protein
PA14_14220_1215407	G	G	G	A	Val	Val	Val	Ile	1	nucleoid-associated protein NdpA
PA14_14230_1216773	G	A	A	A	Ser	Asn	Asn	Asn	1	hypothetical protein
PA14_14230_1216947	G	A	A	A	Arg	Lys	Lys	Lys	1	hypothetical protein
PA14_14250_1217390	G	A	A	A	Ala	Thr	Thr	Thr	1	hypothetical protein
PA14_14250_1217458	G	A	A	A	Arg	His	His	His	1	hypothetical protein
PA14_14270_1218021	C	G	C	G	Asp	Glu	Asp	Glu	1	isochorismatase family hydrolase
PA14_14270_1218022	G	C	C	C	Ala	Pro	Pro	Pro	1	isochorismatase family hydrolase
PA14_14290_1219478	G	C	C	C	Glu	Gln	Gln	Gln	1	hypothetical protein
PA14_14290_1219831	C	C	C	A	Asp	Asp	Asp	Glu	1	hypothetical protein
PA14_14330_1222573	T	A	T	T	Asp	Glu	Asp	Asp	1	chaperone
PA14_14330_1222647	G	A	G	G	Ala	Thr	Ala	Ala	1	chaperone
PA14_14340_1223470	G	A	G	G	Gly	Ser	Gly	Gly	1	SAM-dependent methyltransferase
PA14_14340_1223529	C	G	C	C	Pro	Arg	Pro	Pro	1	SAM-dependent methyltransferase
PA14_14340_1223782	G	G	A	A	Asp	Asp	Asn	Asn	1	SAM-dependent methyltransferase
PA14_14340_1223982	A	A	C	C	Lys	Lys	Thr	Thr	1	SAM-dependent methyltransferase
PA14_14360_1224324	C	G	G	G	Asn	Lys	Lys	Lys	1	sodium:sulfate symporter
PA14_14390_1228730	C	A	C	C	Asp	Glu	Asp	Asp	1	ABC-type transport protein
PA14_14420_1229544	G	A	G	A	Val	Ile	Val	Ile	1	hypothetical protein
PA14_14430_1231233	A	A	A	G	Ile	Ile	Ile	Met	1	hypothetical protein
PA14_14430_1231433	G	G	C	C	Gly	Gly	Ala	Ala	1	hypothetical protein
PA14_14440_1231637	G	G	A	A	Ala	Ala	Thr	Thr	1	valyl-tRNA synthetase	valS
PA14_14440_1232073	G	G	T	T	Arg	Arg	Ser	Ser	1	valyl-tRNA synthetase	valS
PA14_14440_1233499	A	T	A	A	His	Leu	His	His	1	valyl-tRNA synthetase	valS
PA14_14440_1233659	G	A	A	A	Val	Ile	Ile	Ile	1	valyl-tRNA synthetase	valS
PA14_14440_1233670	G	A	A	A	Arg	His	His	His	1	valyl-tRNA synthetase	valS
PA14_14440_1233825	A	C	C	C	Lys	Asn	Asn	Asn	1	valyl-tRNA synthetase	valS
PA14_14450_1234739	G	A	A	A	Ala	Thr	Thr	Thr	1	hypothetical protein
PA14_14450_1234899	A	C	A	A	Gln	His	Gln	Gln	1	hypothetical protein
PA14_14460_1235062	G	G	G	C	Ala	Ala	Ala	Pro	1	DNA polymerase III subunit chi	holC
PA14_14460_1235262	G	A	A	A	Arg	Gln	Gln	Gln	1	DNA polymerase III subunit chi	holC
PA14_14460_1235358	C	T	C	C	Thr	Ile	Thr	Thr	1	DNA polymerase III subunit chi	holC
PA14_14470_1236005	T	T	A	A	Leu	Leu	Gln	Gln	1	leucyl aminopeptidase	pepA
PA14_14470_1236105	A	G	G	G	Ile	Val	Val	Val	1	leucyl aminopeptidase	pepA
PA14_14470_1236207	A	G	A	G	Ser	Gly	Ser	Gly	1	leucyl aminopeptidase	pepA
PA14_14470_1236485	G	A	A	A	Gly	Asp	Asp	Asp	1	leucyl aminopeptidase	pepA
PA14_14480_1237472	T	T	C	C	Val	Val	Ala	Ala	1	transcriptional regulator
PA14_14480_1237754	A	G	A	A	Tyr	Cys	Tyr	Tyr	1	transcriptional regulator
PA14_14490_1238695	G	A	G	G	Ser	Asn	Ser	Ser	1	hydrolase
PA14_14520_1241841	G	C	G	G	Glu	Asp	Glu	Glu	1	hypothetical protein
PA14_14520_1241951	G	A	G	G	Val	Ile	Val	Val	1	hypothetical protein
PA14_14530_1242577	T	T	C	C	Phe	Phe	Ser	Ser	1	hypothetical protein
PA14_14530_1243129	G	C	C	C	Gly	Ala	Ala	Ala	1	hypothetical protein
PA14_14530_1243452	A	G	G	G	Ile	Val	Val	Val	1	hypothetical protein
PA14_14590_1245641	C	C	T	T	Ala	Ala	Val	Val	1	S-adenosylmethionine--tRNA ribosyltransferase-isomerase	queA
[truncated: 8,758 more rows]
