# Supplementary material for: Comparative genomics and biological characterization of sequential Pseudomonas aeruginosa isolates from persistent airways infection
Source: BMC Genomics. 2015 Dec 29;16:1105. doi: 10.1186/s12864-015-2276-8 (PMC4696338; doi:10.1186/s12864-015-2276-8)
Supplement: Additional file 6: — Non-synonymous SNPs between prototype strain PA14 and strains RP73, RP45 and RP1 located in known virulence factors. (XLS 31 kb) [file 12864_2015_2276_MOESM6_ESM.xls]

## Sheet: Additional_File_6-final
Gene_abs.pos	PA14.nc	RP1.nc	RP45.nc	RP73.nc	PA14.aa	RP1.aa	RP45.aa	RP73.aa	n_syn	prot	gene	gene_name
PA14_00560_57929	A	A	G	G	Asp	Asp	Gly	Gly	1	exoenzyme T	PA14_00560	exoT
PA14_00560_58226	A	A	T	T	Gln	Gln	Leu	Leu	1	exoenzyme T	PA14_00560	exoT
PA14_05530_486961	A	A	G	G	Ile	Ile	Val	Val	1	RND multidrug efflux membrane fusion protein MexA	PA14_05530	mexA
PA14_09300_797654	A	A	G	G	Ile	Ile	Val	Val	1	ABC transporter ATP-binding protein	PA14_09300
PA14_09320_799111	A	A	G	G	Thr	Thr	Ala	Ala	1	ABC transporter ATP-binding protein	PA14_09320
PA14_09320_799645	A	A	G	G	Thr	Thr	Ala	Ala	1	ABC transporter ATP-binding protein	PA14_09320
PA14_27800_2409918	A	A	G	G	His	His	Arg	Arg	1	two-component sensor	PA14_27800	copS
PA14_29740_2575856	A	A	G	G	Ile	Ile	Val	Val	1	two-component sensor	PA14_29740
PA14_29740_2575865	T	T	C	C	Ser	Ser	Pro	Pro	1	two-component sensor	PA14_29740
PA14_42950_3819026	A	A	G	G	Met	Met	Val	Val	1	hypothetical protein	PA14_42950	fha2
PA14_49560_4407505	T	T	C	C	Phe	Phe	Ser	Ser	1	exotoxin A	PA14_49560	toxA
PA14_49560_4408803	G	G	A	A	Gly	Gly	Ser	Ser	1	exotoxin A	PA14_49560	toxA
PA14_49560_4409328	T	T	C	C	Ser	Ser	Pro	Pro	1	exotoxin A	PA14_49560	toxA
PA14_52660_4668235	T	T	C	C	Tyr	Tyr	His	His	1	succinylarginine dihydrolase	PA14_52660	aruB
PA14_52690_4670216	C	C	G	G	Ala	Ala	Gly	Gly	1	arginine/ornithine succinyltransferase AII subunit	PA14_52690	aruG
PA14_52720_4672712	A	A	G	G	Lys	Lys	Glu	Glu	1	bifunctional N-succinyldiaminopimelate-aminotransferase/acetylornithine transaminase	PA14_52720	argD
PA14_53950_4783488	A	A	G	G	Lys	Lys	Arg	Arg	1	methylcitrate synthase	PA14_53950	prpC
PA14_61680_5503603	C	C	T	T	Ala	Ala	Val	Val	1	methyl transferase	PA14_61680	prmC
PA14_67065_5987360	A	A	G	G	Ile	Ile	Val	Val	1	glucosyltransferase MdoH	PA14_67065	mdoH
PA14_68730_6129115	C	C	A	A	Leu	Leu	Met	Met	1	glutamate--cysteine ligase	PA14_68730	gshA
PA14_72390_6448517	A	A	T	T	Ile	Ile	Leu	Leu	1	two-component sensor	PA14_72390	kinB
